# Supplementary material for: Cobalt Resistance via Detoxification and Mineralization in the Iron-Reducing Bacterium Geobacter sulfurreducens
Source: Front Microbiol. 2020 Nov 26;11:600463. doi: 10.3389/fmicb.2020.600463 (PMC7726332; doi:10.3389/fmicb.2020.600463)
Supplement: Supplementary file 1 [file Data_Sheet_1.XLS]

## Sheet: RNASEQ_GSU_ANALYSIS
	WT2_S1_L004_R1_001_1	WT3_S3_L004_R1_001_2	CO1_r_S2_L004_R1_001_1	CO2_S4_L004_R1_001_2	logFC	logCPM	LR	PValue	FDR
GSU1639	320.74	234.127	21.799	28.9031	-3.45164	7.24242	72.1125	2.03274e-17	7.04753e-14
GSU3559	50.664	47.6341	653.137	450.834	3.48935	8.23164	56.2847	6.27016e-14	1.08693e-10
GSU2134	19.4235	17.3885	156.956	124.227	2.93316	6.31323	49.2107	2.29893e-12	2.65679e-09
GSU3503	12.2739	8.55333	76.509	216.275	3.81335	6.2933	47.7776	4.7742e-12	4.13804e-09
GSU2131	17.5342	12.3476	121.774	126.129	3.05246	6.11826	45.5039	1.52335e-11	1.05629e-08
GSU2133	15.719	11.6104	137.657	91.5209	3.06786	6.00329	40.0041	2.53429e-10	1.46439e-07
GSU3502	11.6442	6.78629	63.5832	166.637	3.64296	5.95856	38.5726	5.27547e-10	2.61286e-07
GSU2129	12.5826	9.95179	97.066	78.6789	2.96317	5.63198	34.9434	3.39428e-09	1.471e-06
GSU0208	124.814	146.599	9.49417	25.054	-2.97288	6.25776	33.1051	8.73081e-09	3.3633e-06
GSU3125	273.052	168.964	14.9521	44.0478	-2.9047	6.96904	32.155	1.42353e-08	4.93539e-06
GSU1994	131.766	65.7165	708.86	1332.04	3.36942	9.1283	30.9126	2.69918e-08	8.50733e-06
GSU0594	25.6963	38.8857	703.369	123.849	3.67893	7.80067	30.129	4.04237e-08	1.16791e-05
GSU3245	989.263	659.528	125.941	129.829	-2.68847	8.89533	26.9733	2.06287e-07	5.50152e-05
GSU3489	9.44625	13.3558	190.308	42.4669	3.35132	5.99795	26.5078	2.62478e-07	6.50007e-05
GSU2135	117.566	139.249	710.576	712.715	2.47041	8.71441	25.8646	3.66215e-07	8.46444e-05
GSU1641	3300.38	1954.79	351.235	225.658	-3.18737	10.5098	25.4305	4.58609e-07	9.35292e-05
GSU2773	25.19	14.0713	71.2144	190.603	2.73751	6.23448	25.4835	4.46175e-07	9.35292e-05
GSU3126	222.771	149.309	7.48422	36.5557	-3.07796	6.70126	25.0382	5.62063e-07	0.00010826
GSU1640	5366.02	3671.14	653.97	377.803	-3.13075	11.2976	22.8096	1.78874e-06	0.000326397
GSU0781	133.754	108.386	33.2704	29.327	-1.95169	6.25194	22.3709	2.24751e-06	0.000389606
GSU3246	1666.96	1088.53	238.204	207.638	-2.6277	9.64451	21.7575	3.0938e-06	0.000510772
GSU2132	7.06308	6.5478	63.4524	44.7695	2.99084	4.92968	20.3885	6.32074e-06	0.000996091
GSU0468	12.8667	22.0826	105.743	66.0431	2.29695	5.6922	20.1312	7.2307e-06	0.00108995
GSU0593	3.50684	7.59935	125.516	18.7418	3.69844	5.28002	19.7076	9.02428e-06	0.00130363
GSU0763	65.7162	63.5158	151.253	304.566	1.81854	7.19266	19.3769	1.07295e-05	0.00143073
GSU3410	4.4206	12.1308	160.306	24.5614	3.48086	5.65446	19.3824	1.0699e-05	0.00143073
GSU3122	95.722	71.2127	6.0462	20.632	-2.6445	5.59789	18.5451	1.65928e-05	0.00213064
GSU1159	102.155	68.3725	16.7496	24.9509	-2.03145	5.73023	17.3885	3.04661e-05	0.00367616
GSU2513	122.702	110.781	546.838	292.537	1.84596	8.06735	17.3709	3.07496e-05	0.00367616
GSU0919	115.479	110.196	2680.8	199.011	3.67363	9.60063	16.2465	5.56127e-05	0.00642698
GSU1538	364.823	253.5	1614.48	1214.44	2.19382	9.75126	15.1978	9.68171e-05	0.0108279
GSU2772	69.0502	50.6045	133.899	195.849	1.46257	6.81217	14.8229	0.000118091	0.0127944
GSU0778	935.463	736.682	89.3367	268.136	-2.22572	8.98707	13.9728	0.000185475	0.0194862
GSU1387	34.9943	29.5301	74.9239	133.266	1.69006	6.09176	13.6317	0.000222393	0.0226775
GSU1160	67.3832	45.9972	11.6512	14.0563	-2.14058	5.121	13.3425	0.000259461	0.0245226
GSU1643	110.824	47.1355	22.8612	16.9432	-1.98862	5.6284	13.3863	0.000253468	0.0245226
GSU2812	67.3462	58.9085	222.484	120.103	1.44004	6.87321	13.2763	0.00026878	0.0245226
GSU3520	10.3106	9.72413	160.829	12.3952	3.11176	5.59478	13.325	0.000261885	0.0245226
GSU0779	1808.8	1568.51	343.62	489.543	-2.01919	10.0398	13.1301	0.000290589	0.0256715
GSU3576	16.9785	12.7595	48.2225	75.8378	2.0607	5.26578	13.0944	0.000296182	0.0256715
GSU1385	36.2785	40.3058	83.1761	141.858	1.55506	6.23705	12.8958	0.000329325	0.0278481
GSU3364	58.7767	43.8074	100.71	187.384	1.48983	6.6102	12.7733	0.000351609	0.0290245
GSU2136	36.6366	57.9654	79.6464	238.179	1.74831	6.68836	12.1326	0.00049547	0.0399487
GSU0356	82.9171	89.1975	250.607	165.824	1.27463	7.20122	11.7035	0.000623831	0.0480627
GSU1079	86.1152	58.3123	213.725	147.46	1.32236	6.98213	11.7395	0.000611878	0.0480627
GSU0959	38.1801	25.2697	72.7832	120.321	1.6058	6.00366	11.4619	0.000710381	0.0535411
GSU2731	1432.38	1179.72	9513.88	3503.11	2.31711	11.932	11.2311	0.000804397	0.0593371
GSU2818	35.7723	39.2651	95.9058	100.674	1.38939	6.08592	10.9174	0.000952652	0.0688093
GSU2005	73.4832	66.0092	126.398	200.512	1.22878	6.86574	10.8504	0.000987734	0.0698872
GSU1071	36.649	28.2292	60.7398	137.757	1.61342	6.04153	10.5312	0.00117376	0.0797926
GSU2137	33.6607	50.1709	64.2205	206.435	1.69092	6.47002	10.5322	0.00117314	0.0797926
GSU0534	1336.81	956.293	36.8328	340.377	-2.6038	9.38286	10.4603	0.00121967	0.081319
GSU1282	141.299	119.541	63.959	21.3652	-1.61245	6.43574	10.391	0.0012663	0.0823391
GSU1347	1132.27	717.266	10.2459	212.46	-3.05385	9.01705	10.3676	0.00128247	0.0823391
GSU0536	271.62	188.249	7.14105	79.8245	-2.40238	7.09527	10.3078	0.00132468	0.0835029
GSU2527	1010.77	762.038	63.6649	325.816	-2.18634	9.07842	10.2403	0.00137405	0.0850682
GSU1279	131.766	103.887	58.4194	21.2392	-1.56508	6.3011	10.0853	0.00149454	0.0909044
GSU1348	863.412	545.137	19.2825	216.046	-2.58135	8.68299	10.0484	0.00152477	0.0911443
GSU3504	3.32162	2.927	13.2363	43.2803	3.17664	3.97427	9.83101	0.00171594	0.100833
GSU2012	366.23	252.025	118.506	145.272	-1.22883	7.78486	9.7917	0.00175301	0.101295
GSU0747	14.8423	12.2934	28.2374	81.9782	2.02214	5.10281	9.61234	0.00193274	0.108738
GSU0780	1399.43	1217.06	426.11	397.782	-1.6671	9.7484	9.60115	0.00194456	0.108738
GSU1969	133.26	117.351	333.718	227.468	1.16299	7.66513	9.39966	0.00217026	0.119433
GSU2409	17.065	20.3047	29.6591	111.637	1.91883	5.48199	9.32589	0.00225939	0.122395
GSU0618	178.293	146.187	454.642	328.543	1.2712	8.11342	9.28627	0.00230878	0.123147
GSU3344	118.998	135.932	426.943	206.572	1.31322	7.79527	9.2576	0.0023452	0.123194
GSU1709	197.556	143.314	54.3178	94.0412	-1.19993	6.93469	9.20291	0.00241631	0.125035
GSU1346	1217.8	833.207	3.39895	199.424	-3.33795	9.13824	8.98306	0.00272494	0.136918
GSU1939	114.639	99.0192	273.501	189.537	1.11578	7.40255	8.98313	0.00272484	0.136918
GSU2526	1072.99	823.884	139.259	410.04	-1.78792	9.25638	8.94011	0.00278977	0.138173
GSU1070	144.917	133.71	232.893	457.708	1.30955	7.92084	8.90199	0.00284861	0.1391
GSU2503	62.7898	94.3035	281.671	115.91	1.33951	7.11571	8.76399	0.00307236	0.147943
GSU2899	146.114	166.058	422.041	289.444	1.18845	7.99964	8.61819	0.00332822	0.1562
GSU3575	22.8686	16.4779	42.0456	82.6426	1.66413	5.35873	8.61506	0.00333394	0.1562
GSU0714	262.149	238.095	770.286	545.838	1.39558	8.82691	8.26554	0.00404045	0.186777
GSU3579	44.6999	28.858	87.5228	91.9219	1.28663	5.98353	8.17755	0.0042412	0.193477
GSU0535	4367.04	2881.95	244.136	1345.54	-2.18904	11.1096	8.11022	0.00440163	0.198188
GSU1280	70.5196	65.7924	32.6822	15.5571	-1.49897	5.52869	7.98519	0.00471614	0.207911
GSU1350	516.592	252.405	18.5144	163.67	-2.07743	7.89375	7.95424	0.00479749	0.207911
GSU1388	26.1161	20.1637	51.981	76.0097	1.46765	5.44598	7.96601	0.00476639	0.207911
GSU0715	163.414	122.836	363.246	258.719	1.11954	7.82703	7.80389	0.00521338	0.223146
GSU0961	24.4491	21.8874	42.6502	88.13	1.49702	5.46938	7.66664	0.00562511	0.237833
GSU1158	3926.89	3012.31	1281.17	937.594	-1.64501	11.1608	7.61344	0.0057935	0.242001
GSU1345	157.141	208.196	1.32363	55.2402	-2.69092	6.72117	7.56849	0.00593976	0.242272
GSU1349	786.138	438.388	14.9521	224.936	-2.35169	8.51622	7.57913	0.00590478	0.242272
GSU0537	113.17	118.988	9.41246	58.8488	-1.76552	6.23139	7.54176	0.00602852	0.243034
GSU2395	73.5696	44.9023	119.47	133.438	1.09412	6.53711	7.47574	0.00625359	0.246377
GSU2599	25.0665	20.9876	41.6534	88.2904	1.49659	5.46024	7.48368	0.00622606	0.246377
GSU1720	416.684	218.777	85.6926	174.759	-1.28668	7.80739	7.42165	0.00644437	0.251041
GSU1256	68.4946	58.128	27.9923	20.3685	-1.38874	5.45194	7.39895	0.00652621	0.251404
GSU1043	149.992	141.016	229.118	394.093	1.0987	7.83655	7.14202	0.00752982	0.286878
GSU1252	906.408	753.94	380.453	278.504	-1.33324	9.17954	6.99683	0.0081654	0.304403
GSU2525	137.458	99.7347	26.734	70.6369	-1.28416	6.38662	7.00024	0.00814988	0.304403
GSU2329	40.9831	58.193	145.811	76.7772	1.16614	6.33024	6.96271	0.00832258	0.306962
GSU3123	26.9434	19.8494	0.964124	5.31552	-2.89537	3.73304	6.92066	0.00852057	0.310956
GSU2504	151.943	189.127	554.142	252.132	1.24116	8.16418	6.88116	0.00871092	0.314591
GSU0946	543.128	397.226	71.4105	262.683	-1.49286	8.31578	6.86188	0.00880541	0.314725
GSU2774	4.21068	4.41218	12.5009	39.832	2.6012	3.93215	6.82043	0.00901208	0.318825
GSU0713	29.2895	54.724	123.277	73.7529	1.22953	6.13509	6.75729	0.00933654	0.323698
GSU0990	204.286	181.354	461.211	362.246	1.09442	8.23982	6.75827	0.00933143	0.323698
GSU1968	84.6334	83.7121	179.539	138.673	0.918507	6.92674	6.72065	0.00953028	0.323936
GSU3552	47.6758	45.672	154.815	62.7896	1.22087	6.28092	6.73705	0.00944309	0.323936
GSU0944	761.293	580.087	18.5962	276.923	-2.18232	8.67685	6.70243	0.00962816	0.324086
GSU1982	125.789	106.239	263.778	183.912	0.948158	7.40898	6.5144	0.0107004	0.356716
GSU3510	34.2411	24.9445	70.3647	66.4784	1.2092	5.61559	6.48789	0.0108612	0.358626
GSU1253	139.212	151.51	89.0099	64.8058	-0.918544	6.7965	6.4391	0.0111635	0.36172
GSU2408	16.8921	17.8222	39.6598	58.8373	1.50455	5.05862	6.44093	0.011152	0.36172
GSU1647	32.7593	21.0744	86.2482	48.1834	1.32019	5.55725	6.33867	0.0118133	0.377986
GSU1716	927.523	629.109	3.48065	230.217	-2.73564	8.8061	6.31196	0.0119926	0.377986
GSU1981	92.4251	74.2048	202.629	122.223	0.963066	6.94125	6.32604	0.0118977	0.377986
GSU0794	215.09	185.582	26.9301	126.06	-1.38875	7.11316	6.28227	0.0121952	0.38073
GSU0810	45.663	62.4859	129.977	90.9939	1.03071	6.36286	6.2672	0.0122993	0.38073
GSU1944	8.55719	8.15223	38.7447	26.7838	1.9712	4.36317	6.19847	0.0127861	0.392295
GSU3619	115.565	89.5552	251.538	148.732	0.964446	7.24193	6.08133	0.0136618	0.415486
GSU0956	65.5557	41.3248	105.547	106.792	0.990408	6.31882	5.88778	0.0152463	0.459643
GSU0469	3.53154	7.93541	28.1557	26.0392	2.24016	4.03888	5.84912	0.0155848	0.465799
GSU1257	50.3676	70.443	15.6057	31.5838	-1.35583	5.39329	5.82322	0.015816	0.468666
GSU1710	357.29	264.579	146.874	175.103	-0.949616	7.88257	5.71971	0.0167755	0.488745
GSU1983	101.192	84.6552	199.966	141.377	0.877052	7.04242	5.72207	0.016753	0.488745
GSU0991	63.9875	72.6329	149.21	104.626	0.893625	6.60935	5.66141	0.0173422	0.501045
GSU0945	347.918	262.421	14.5109	168.642	-1.73642	7.63228	5.49544	0.0190661	0.546299
GSU0169	224.142	186.504	130.908	96.8135	-0.850676	7.31847	5.36973	0.0204892	0.556679
GSU0777	2060.75	1755.17	158.345	990.027	-1.73242	10.2774	5.41891	0.0199198	0.556679
GSU0967	267.829	200.564	408.887	577.456	1.07438	8.50664	5.37239	0.0204579	0.556679
GSU0988	71.2605	98.2278	160.404	141.732	0.833943	6.88178	5.42674	0.0198306	0.556679
GSU1943	10.8663	10.4396	32.5841	37.3576	1.71479	4.51316	5.3797	0.0203724	0.556679
GSU2325	77.0517	113.427	209.231	142.878	0.886298	7.08395	5.37921	0.0203781	0.556679
GSU3409	2.13621	8.09802	46.0819	9.68021	2.4451	4.04573	5.36436	0.0205523	0.556679
GSU0619	44.0454	84.4601	149.178	103.504	0.97535	6.57469	5.30776	0.0212306	0.570594
GSU1540	29.6847	21.573	42.0293	79.1715	1.24169	5.43094	5.23505	0.0221361	0.590353
GSU0357	419.055	323.943	752.768	890.041	1.14474	9.22032	5.19195	0.0226917	0.60055
GSU2887	743.414	508.69	1159.79	1890.22	1.28446	10.0709	5.17489	0.0229157	0.601884
GSU0223	25.3876	38.2027	93.5854	47.1409	1.14578	5.67525	5.12389	0.0235986	0.615161
GSU0981	40.5386	38.9074	98.7001	61.5409	1.01207	5.90553	5.08154	0.0241819	0.61845
GSU1351	483.055	282.65	87.147	250.792	-1.17994	8.1082	5.07595	0.02426	0.61845
GSU3343	80.0276	95.7995	220	111.42	0.914386	6.98679	5.09646	0.0239747	0.61845
GSU2100	285.141	242.767	664.053	437.603	1.0613	8.67035	5.00348	0.0252965	0.640167
GSU3434	97.105	71.3753	197.172	111.065	0.871383	6.89725	4.97825	0.025668	0.644862
GSU2490	73.0386	71.0718	84.1076	198.565	0.972054	6.73771	4.9536	0.0260364	0.649412
GSU1255	51.2937	44.8806	23.0246	16.6454	-1.27771	5.08692	4.93563	0.0263084	0.650884
GSU3595	124.728	85.7176	187.645	182.309	0.813916	7.18113	4.92499	0.0264709	0.650884
GSU2724	421.945	307.768	1031.45	601.96	1.16248	9.20653	4.90468	0.026784	0.653944
GSU2301	681.562	496.744	63.1093	363.128	-1.46692	8.64805	4.88495	0.0270917	0.656833
GSU0975	390.408	299.312	695.378	772.606	1.08976	9.07534	4.86594	0.0273919	0.659498
GSU0987	121.381	167.11	281.426	226.391	0.815735	7.63735	4.76267	0.0290835	0.695395
GSU0822	93.9315	126.967	60.9686	61.8273	-0.847117	6.42543	4.7243	0.0297393	0.697706
GSU0982	77.842	93.2628	159.685	131.49	0.766939	6.85291	4.71222	0.0299489	0.697706
GSU1642	172.564	102.174	325.694	189.606	0.907332	7.62593	4.70107	0.0301439	0.697706
GSU1717	2108.2	1348.92	7.97445	621.297	-2.45779	9.99666	4.67831	0.0305458	0.697706
GSU1753	261.173	178.265	110.188	139.704	-0.814283	7.42927	4.69328	0.0302807	0.697706
GSU1844	552.105	400.413	314.386	123.895	-1.11994	8.4418	4.67589	0.0305888	0.697706
GSU2572	105.378	107.204	38.2872	73.4436	-0.927748	6.34173	4.68219	0.0304769	0.697706
GSU3615	561.897	378.157	843.805	1263.56	1.16463	9.57342	4.64875	0.0310761	0.704189
GSU1986	49.7749	57.174	108.962	85.9648	0.865921	6.23825	4.60948	0.0317957	0.711574
GSU2303	156.067	134.002	87.2941	85.6326	-0.746222	6.85518	4.60857	0.0318125	0.711574
GSU1638	114.676	85.5875	52.4059	58.3905	-0.853905	6.28153	4.59455	0.0320737	0.712818
GSU2883	37.7109	83.6362	130.761	104.031	0.952118	6.47667	4.54678	0.0329807	0.728306
GSU1161	393.236	252.925	191.665	161.436	-0.87182	7.96487	4.51988	0.0335032	0.730539
GSU3433	132.803	110.532	256.081	167.714	0.800374	7.38202	4.5304	0.0332979	0.730539
GSU1987	93.2153	99.6913	197.858	132.796	0.77734	7.03246	4.45747	0.034749	0.752966
GSU2199	106.28	77.2076	191.926	126.278	0.794223	6.97091	4.42723	0.0353698	0.759434
GSU2657	182.85	166.633	316.265	299.8	0.817857	7.91534	4.42166	0.0354855	0.759434
GSU1333	57.3072	52.0788	108.162	87.729	0.840565	6.2544	4.38901	0.0361713	0.769361
GSU2445	273.373	236.729	692.143	347.456	1.02715	8.59785	4.35366	0.0369295	0.780699
GSU0716	234.736	163.305	423.659	312.092	0.886291	8.14705	4.29004	0.0383362	0.805525
GSU2075	451.469	306.316	890.589	673.296	1.04527	9.181	4.21266	0.0401234	0.837998
GSU1281	29.8329	35.3082	12.648	9.60002	-1.54993	4.45117	4.1771	0.0409738	0.850636
GSU0364	79.509	80.655	154.538	114.593	0.748684	6.74613	4.12826	0.0421726	0.850861
GSU1970	178.108	127.856	276.311	244.949	0.768644	7.6923	4.14296	0.0418079	0.850861
GSU1984	138.063	104.114	261	158.87	0.793829	7.37098	4.12669	0.0422117	0.850861
GSU2446	81.1142	91.1813	165.748	120.309	0.731332	6.8406	4.12947	0.0421425	0.850861
GSU3124	21.1522	19.6976	0.719008	7.2172	-2.36212	3.61187	4.14086	0.0418599	0.850861
GSU2808	76.9777	52.7943	99.0106	128.397	0.809383	6.4809	4.11564	0.0424884	0.851488
GSU2650	229.278	155.684	639.999	188.369	1.10552	8.24485	4.05226	0.0441122	0.878948
GSU1392	25.3876	32.4463	54.2197	62.1595	1.0088	5.4455	4.00722	0.0453059	0.897575
GSU0769	128.889	111.811	73.4368	72.5615	-0.721267	6.59545	3.94674	0.0469622	0.92089
GSU0813	110.293	87.1594	202.858	128.959	0.748825	7.0481	3.94489	0.047014	0.92089
GSU0803	104.748	121.709	212.369	158.95	0.713356	7.22368	3.92644	0.0475325	0.925815
GSU0804	141.484	98.694	286.525	140.552	0.830336	7.38227	3.88886	0.0486073	0.941461
GSU2813	197.21	157.223	333.309	274.127	0.777207	7.90984	3.86574	0.0492816	0.949218
GSU1307	103.699	77.8689	206.077	107.639	0.788875	6.95236	3.82381	0.0505293	0.967873
GSU1718	2902.95	1869.13	30.0839	1154.34	-2.01042	10.5403	3.74754	0.0528854	0.996813
GSU1961	78.4224	63.234	132.608	102.358	0.730012	6.55732	3.75672	0.0525957	0.996813
GSU1965	76.9406	72.7846	140.713	104.901	0.714008	6.62728	3.74699	0.0529027	0.996813
GSU0709	23.1032	83.7338	114.845	101.705	1.01917	6.33754	3.73395	0.0533171	0.999191
GSU0000.1	794.25	543.803	617.105	632.261	-0.0989374	9.33735	0.0377326	0.845981	0.999985
GSU0001	906.124	613.173	644.623	811.992	-0.0607778	9.53916	0.0134815	0.907566	0.999985
GSU0002	76.7924	78.8446	44.0556	73.707	-0.402132	6.09543	0.847562	0.357243	0.999985
GSU0003	900.653	617.444	584.128	684.74	-0.258716	9.44453	0.249963	0.617101	0.999985
GSU0004	1132.15	796.891	776.708	925.611	-0.180381	9.82634	0.111391	0.738566	0.999985
GSU0005	250.381	206.136	190.047	184.76	-0.284517	7.69944	0.607193	0.435847	0.999985
GSU0006	89.6591	101.285	64.58	94.4765	-0.263502	6.45165	0.450483	0.502106	0.999985
GSU0007	95.8455	127.313	71.8681	111.236	-0.285304	6.66665	0.541369	0.461866	0.999985
GSU0008	116.072	119.259	91.7879	136.794	-0.0418782	6.85803	0.0134173	0.907785	0.999985
GSU0009	53.5164	76.6548	44.366	66.7419	-0.228341	5.91519	0.257659	0.611733	0.999985
GSU0010	183.134	175.696	142.805	161.173	-0.239307	7.37267	0.457282	0.498897	0.999985
GSU0011	104.761	105.827	105.563	102.965	-0.014184	6.71155	0.00157663	0.968327	0.999985
GSU0012	106.341	99.5829	114.208	109.209	0.117615	6.74631	0.108544	0.741808	0.999985
GSU0013	48.4043	35.7744	44.8563	39.4655	0.00243762	5.39744	2.26441e-05	0.996203	0.999985
GSU0014	33.4632	40.7937	30.0349	44.0249	-0.00372705	5.21355	4.68265e-05	0.99454	0.999985
GSU0015	554.55	417.628	658.922	452.232	0.192757	9.02474	0.150623	0.69794	0.999985
GSU0016	172.873	146.025	134.651	141.045	-0.209995	7.216	0.359175	0.548965	0.999985
GSU0017	470.04	413.476	370.501	372.659	-0.24958	8.6678	0.302936	0.582048	0.999985
GSU0018	192.049	164.064	104.991	156.911	-0.443212	7.27174	1.41295	0.234567	0.999985
GSU0019	4.38355	31.1671	3.52967	20.0249	-0.593529	3.88815	0.286392	0.592542	0.999985
GSU0020	471.164	322.165	289.858	450.754	-0.0991762	8.58312	0.0439354	0.833974	0.999985
GSU0021	441.986	272.731	220.637	374.95	-0.26302	8.3558	0.314654	0.574838	0.999985
GSU0022	56.4676	58.6266	37.7479	45.0445	-0.47516	5.62929	1.06349	0.302421	0.999985
GSU0023	181.146	126.446	92.131	146.692	-0.364957	7.09413	0.897695	0.3434	0.999985
GSU0024	1401.44	881.243	1216.32	1295.27	0.137869	10.2271	0.0626385	0.802373	0.999985
GSU0025	590.644	458.899	813.459	444.957	0.261838	9.17246	0.25503	0.613556	0.999985
GSU0026	578.382	441.369	660.67	395.193	0.0501938	9.01939	0.00987298	0.92085	0.999985
GSU0027	278.596	198.505	272.014	199.882	-0.015846	7.8904	0.00154378	0.968658	0.999985
GSU0028	391.976	268.221	355.402	248.73	-0.128048	8.30427	0.0830813	0.773164	0.999985
GSU0029	79.8547	77.1968	54.4975	73.0197	-0.300438	6.15316	0.532853	0.46541	0.999985
GSU0030	29.6476	52.6751	35.068	40.6912	-0.119868	5.30547	0.0484732	0.825742	0.999985
GSU0031	212.411	149.439	122.297	218.532	-0.0862552	7.45694	0.0467405	0.828835	0.999985
GSU0032	60.4683	45.943	21.129	63.1906	-0.335409	5.57623	0.354462	0.551598	0.999985
GSU0033	958.64	626.713	655.67	1027.65	0.086512	9.67453	0.0250917	0.874139	0.999985
GSU0034	98.8954	88.8614	44.0882	82.3333	-0.57041	6.29594	1.79524	0.180289	0.999985
GSU0035	59.1718	59.2012	95.4646	55.4922	0.350656	6.07372	0.628052	0.428071	0.999985
GSU0036	83.8061	77.7172	121.398	66.2378	0.216061	6.44812	0.271056	0.602624	0.999985
GSU0037	1000.67	735.099	1077.16	723.53	0.0529647	9.78813	0.00943216	0.922632	0.999985
GSU0038	375.541	278.91	560.973	283.132	0.367116	8.54944	0.563112	0.453009	0.999985
GSU0040	76.5949	62.9846	110.972	56.7409	0.264774	6.26389	0.361418	0.54772	0.999985
GSU0041	82.7936	61.4452	59.645	50.4745	-0.389414	5.99128	0.796259	0.372214	0.999985
GSU0042	10.644	13.475	9.31442	9.66875	-0.345408	3.43313	0.118674	0.730477	0.999985
GSU0043	102.847	102.846	95.1214	98.509	-0.0871734	6.64178	0.0600933	0.806348	0.999985
GSU0044	33.5867	120.56	38.3689	85.8846	-0.310923	6.1216	0.286812	0.592271	0.999985
GSU0045	7.39647	13.9412	6.73253	11.2611	-0.245747	3.30156	0.0551375	0.814353	0.999985
GSU0046	58.0234	59.7107	37.7316	72.8364	-0.0904059	5.83547	0.0375803	0.846288	0.999985
GSU0047	26.9805	34.1808	22.8285	38.1595	-0.00396086	4.93375	4.01169e-05	0.994946	0.999985
GSU0048	5.55662	18.8954	13.2199	16.3933	0.27621	3.75938	0.0794808	0.778002	0.999985
GSU0049	23.6341	25.2264	32.5351	29.201	0.337389	4.79042	0.266945	0.605388	0.999985
GSU0050	7.69283	9.90842	11.0956	9.55419	0.230332	3.26108	0.0493064	0.824275	0.999985
GSU0051	128.963	141.634	171.026	153.085	0.260311	7.21627	0.553259	0.456989	0.999985
GSU0052	38.7975	33.9965	54.9224	37.4149	0.342983	5.36828	0.43459	0.509745	0.999985
GSU0053	100.908	77.4787	157.512	112.245	0.596596	6.80811	2.6361	0.10446	0.999985
GSU0054	99.8215	97.4473	142.478	121.215	0.418653	6.8488	1.44726	0.228969	0.999985
GSU0055	34.5992	25.0963	33.679	28.2387	0.052704	4.9273	0.00735725	0.931646	0.999985
GSU0056	4.66756	4.23872	4.13429	3.96373	-0.137213	2.09626	0.0139306	0.906045	0.999985
GSU0057	13.9656	54.3446	16.4228	38.549	-0.31327	4.94714	0.178186	0.672937	0.999985
GSU0058	4.81573	7.91373	5.70304	6.14034	-0.104095	2.625	0.00827138	0.927535	0.999985
GSU0060	0.666794	3.08961	0.75169	2.35991	-0.270518	0.803771	0.0413589	0.838847	0.999985
GSU0061	38.1801	31.6658	40.0357	20.4716	-0.207251	5.02732	0.11521	0.734289	0.999985
GSU0062	29.2525	26.7224	31.62	16.4735	-0.219116	4.7027	0.099635	0.752268	0.999985
GSU0064	0.987843	12.7921	1.94459	6.62149	-0.685287	2.48961	0.26723	0.605196	0.999985
GSU0065	15.0276	20.218	9.20003	16.3475	-0.464035	3.92841	0.259785	0.610268	0.999985
GSU0066	18.2874	27.6872	23.3514	18.3752	-0.139972	4.45616	0.035091	0.851405	0.999985
GSU0067	59.925	53.3255	101.2	47.4846	0.392582	6.03355	0.685201	0.407801	0.999985
GSU0068	41.8598	36.3706	80.7576	36.4755	0.583394	5.61139	1.28558	0.256865	0.999985
GSU0069	14.2126	27.3945	25.1489	24.5614	0.256628	4.51439	0.120122	0.728902	0.999985
GSU0070	30.1416	48.599	76.2965	54.4726	0.731677	5.7115	2.37023	0.123669	0.999985
GSU0071	46.4533	40.154	82.3917	27.0817	0.337801	5.61593	0.368939	0.543583	0.999985
GSU0073	403.521	308.755	768.129	570.181	0.909898	9.00188	3.39618	0.0653476	0.999985
GSU0074	380.048	240.393	543.831	470.939	0.709787	8.67534	2.23245	0.135139	0.999985
GSU0075	27.6843	39.4819	35.1006	34.3332	0.0478572	5.09487	0.00719851	0.932385	0.999985
GSU0076	23.0661	32.0452	19.9688	22.7857	-0.366229	4.61427	0.275171	0.599884	0.999985
GSU0077	7.58169	10.1903	6.25864	7.93891	-0.323826	3.00335	0.0899708	0.764214	0.999985
GSU0078	23.5847	27.8281	17.3379	22.4764	-0.368741	4.51305	0.259408	0.610527	0.999985
GSU0079	48.8241	42.062	26.1784	63.9466	-0.0118864	5.50079	0.000482402	0.982477	0.999985
GSU0080	340.435	261.359	407.383	321.612	0.27663	8.37817	0.404812	0.524615	0.999985
GSU0081	22.3006	22.6896	21.4068	25.6382	0.0644809	4.5257	0.00810934	0.928246	0.999985
GSU0082	115.689	117.687	167.529	104.237	0.219614	6.98081	0.350714	0.553709	0.999985
GSU0083	364.403	247.071	439.003	306.444	0.285805	8.40622	0.394968	0.5297	0.999985
GSU0084	234.539	187.176	388.624	216.058	0.519873	8.0035	1.50102	0.220515	0.999985
GSU0085	56.2206	57.7377	46.2126	55.0454	-0.170403	5.75033	0.148618	0.699859	0.999985
GSU0087	45.8853	54.3012	33.63	51.3452	-0.237434	5.53346	0.233101	0.629234	0.999985
GSU0088	35.8957	46.9187	36.1628	47.8741	0.0212032	5.38331	0.00166243	0.967477	0.999985
GSU0089	56.591	58.2472	54.8407	63.8894	0.0481279	5.86832	0.0124918	0.911008	0.999985
GSU0090	130.371	199.578	131.219	171.105	-0.12612	7.30464	0.111286	0.738685	0.999985
GSU0091	56.4676	98.3904	45.2321	71.0035	-0.41379	6.08322	0.80255	0.370332	0.999985
GSU0092	134.223	216.283	169.735	199.034	0.0732768	7.49061	0.038313	0.844816	0.999985
GSU0093	23.8441	56.7729	14.3802	49.054	-0.345581	5.17158	0.26166	0.608982	0.999985
GSU0094	557.242	419.341	569.454	488.112	0.11493	8.99028	0.0563101	0.812426	0.999985
GSU0095	40.057	31.2321	30.95	30.9194	-0.204424	5.05808	0.127679	0.72085	0.999985
GSU0096	51.9976	40.9996	12.1904	63.4197	-0.298292	5.39849	0.197759	0.656536	0.999985
GSU0097	5270.36	3195.74	2320.97	7677.43	0.240002	12.1725	0.11721	0.732081	0.999985
GSU0098	80.5215	59.2446	64.2368	50.9442	-0.279155	5.99461	0.405371	0.524329	0.999985
GSU0099	158.425	100.971	156.204	117.457	0.07721	7.0584	0.0414698	0.838634	0.999985
GSU0101	68.7662	88.5362	59.5633	75.9868	-0.214655	6.19454	0.27313	0.60124	0.999985
GSU0102	167.748	162.394	134.585	182.286	-0.0591365	7.33788	0.0267781	0.870014	0.999985
GSU0103	225.043	199.209	241.521	237.766	0.175972	7.8196	0.218086	0.640502	0.999985
GSU0104	21.1769	22.4837	26.3582	23.2554	0.184349	4.54491	0.0676453	0.794797	0.999985
GSU0105	0.530966	4.08695	0.866077	2.81814	-0.324894	1.07351	0.0582906	0.809218	0.999985
GSU0106	254.987	182.471	258.467	197.591	0.0600546	7.8035	0.0233947	0.878435	0.999985
GSU0107	226.043	166.915	148.557	162.055	-0.339231	7.45876	0.887705	0.3461	0.999985
GSU0108	70.0998	69.9877	17.5176	52.5481	-0.999155	5.71607	3.38475	0.0658022	0.999985
GSU0109	192.666	138.87	112.361	150.897	-0.332609	7.2165	0.815649	0.366455	0.999985
GSU0110	2019.98	1342.62	1700.06	1969.06	0.125857	10.7797	0.0485796	0.825554	0.999985
GSU0111	9648.66	6131.84	8214.76	9725.93	0.185093	13.0414	0.084965	0.770678	0.999985
GSU0112	4395.14	2826.6	3866.77	4012.21	0.125665	11.8823	0.04304	0.83565	0.999985
GSU0113	4228.82	2540.13	3134.73	3387.81	-0.0534992	11.6982	0.00785778	0.929365	0.999985
GSU0114	517.556	326.956	402.203	322.024	-0.221679	8.61548	0.223608	0.636305	0.999985
GSU0115	197.729	144.93	183.02	144.848	-0.06368	7.38936	0.0301423	0.862168	0.999985
GSU0116	88.8812	78.2917	58.4357	68.9414	-0.392157	6.20287	0.948896	0.33	0.999985
GSU0117	144.299	116.354	139.912	170.143	0.250443	7.15686	0.490502	0.483704	0.999985
GSU0118	126.888	108.516	152.626	136.497	0.296527	7.03514	0.711432	0.398969	0.999985
GSU0119	266.026	182.428	224.625	231.512	0.0245204	7.82128	0.00395017	0.949886	0.999985
GSU0120	1.81516	12.5427	2.32043	10.2874	-0.187168	2.75934	0.022125	0.881755	0.999985
GSU0121	6.08758	18.1474	12.1087	21.5714	0.474789	3.8585	0.243875	0.621421	0.999985
GSU0122	19.7816	54.9191	21.0146	85.9075	0.517472	5.5057	0.593817	0.440947	0.999985
GSU0123	29.3142	40.8262	20.7532	61.6669	0.232946	5.25428	0.143183	0.705137	0.999985
GSU0124	81.3242	79.4842	106.135	91.3605	0.296438	6.48543	0.621401	0.430527	0.999985
GSU0125	49.5527	47.9811	33.2541	56.5462	-0.119003	5.55028	0.0573477	0.810738	0.999985
GSU0126	35.7599	48.4797	34.2836	44.128	-0.103373	5.34656	0.0386395	0.844164	0.999985
GSU0127	64.2345	66.3778	39.1532	74.9557	-0.194686	5.93563	0.17826	0.672873	0.999985
GSU0128	194.247	209.746	180.553	175.126	-0.183765	7.56942	0.276656	0.598901	0.999985
GSU0129	115.133	90.119	96.2817	91.7615	-0.126325	6.61983	0.12011	0.728915	0.999985
GSU0130	444.171	320.484	585.55	359.416	0.30544	8.73954	0.394471	0.529958	0.999985
GSU0131	213.053	175.945	270.249	159.672	0.144258	7.67774	0.133199	0.715138	0.999985
GSU0132	90.1283	72.6545	88.3562	95.267	0.173838	6.43673	0.206742	0.649333	0.999985
GSU0133	129.519	114.088	93.0461	103.756	-0.307762	6.78303	0.744855	0.38811	0.999985
GSU0134	35.7476	56.8379	29.6591	42.0659	-0.368211	5.36122	0.471204	0.492434	0.999985
GSU0135	457.927	308.82	337.247	397.186	-0.0621043	8.55198	0.0185373	0.891701	0.999985
GSU0136	13.694	19.7735	10.54	17.6535	-0.24724	3.94879	0.0756226	0.78332	0.999985
GSU0137	50.4294	44.5987	31.8488	46.465	-0.278931	5.43834	0.303704	0.581569	0.999985
GSU0138	683.377	490.803	584.847	422.779	-0.2207	9.09137	0.194711	0.659025	0.999985
GSU0139	50.8986	51.7645	83.3068	47.9657	0.354492	5.87053	0.602151	0.437759	0.999985
GSU0140	77.6691	68.2749	71.0674	69.0674	-0.0585958	6.16077	0.021098	0.884512	0.999985
GSU0141	66.593	68.7519	80.3328	67.3834	0.126129	6.14546	0.0963282	0.756281	0.999985
GSU0142	6.38393	15.2529	12.2068	12.9451	0.217081	3.5512	0.0470023	0.828364	0.999985
GSU0143	21.7572	50.8538	34.7902	47.7251	0.184473	5.27827	0.100192	0.7516	0.999985
GSU0144	63.0861	104.147	138.654	87.3853	0.43458	6.61972	1.12846	0.288104	0.999985
GSU0145	287.598	218.061	306.118	341.66	0.357345	8.17184	0.748939	0.386812	0.999985
GSU0146	617.735	462.964	642.09	662.813	0.271981	9.2202	0.301421	0.582993	0.999985
GSU0147	56.554	61.7379	42.83	53.8884	-0.290402	5.74896	0.426512	0.513705	0.999985
GSU0148	451.506	397.985	382.528	388.927	-0.139013	8.66271	0.0942709	0.758816	0.999985
GSU0149	274.731	214.57	270.314	216.917	-0.00613268	7.93167	0.000238546	0.987677	0.999985
GSU0150	286.499	232.284	208.153	230.206	-0.243003	7.90274	0.390146	0.532223	0.999985
GSU0151	343.214	266.563	393.052	311.542	0.208504	8.36026	0.231997	0.630047	0.999985
GSU0152	704.208	510.392	702.797	705.624	0.213599	9.35707	0.179239	0.672028	0.999985
GSU0153	846.68	533.45	612.709	733.473	-0.0359247	9.41279	0.00476218	0.944983	0.999985
GSU0154	160.883	103.767	145.991	117.95	-0.00388691	7.04627	0.000108793	0.991678	0.999985
GSU0155	255.765	224.663	362.298	260.014	0.373296	8.107	0.833594	0.361235	0.999985
GSU0156	716.865	519.011	602.447	543.134	-0.109455	9.21769	0.0484447	0.825792	0.999985
GSU0157	49.4662	48.87	36.3753	51.0244	-0.169968	5.53791	0.123179	0.725612	0.999985
GSU0158	940.587	620.339	621.01	885.378	-0.0513001	9.58281	0.00926958	0.923299	0.999985
GSU0159	807.438	540.757	643.773	833.048	0.131472	9.46409	0.0632349	0.801454	0.999985
GSU0160	279.893	181.842	178.036	254.16	-0.0953313	7.80418	0.0546471	0.815166	0.999985
GSU0162	690.465	501.839	670.916	793.605	0.296682	9.37554	0.340178	0.559726	0.999985
GSU0163	4.4206	5.59381	3.08846	4.2043	-0.457185	2.1221	0.153918	0.694819	0.999985
GSU0164	43.5515	26.2454	21.2761	27.9752	-0.502835	4.89665	0.62174	0.430402	0.999985
GSU0165	322.074	217.443	311.575	313.57	0.212532	8.18582	0.255873	0.61297	0.999985
GSU0167	21.9919	17.2151	23.5638	19.6697	0.141004	4.36696	0.0344119	0.852833	0.999985
GSU0168	43.9837	50.3443	33.6626	41.6879	-0.323988	5.40754	0.410642	0.521644	0.999985
GSU0170	18.2504	22.5812	7.22276	11.7079	-1.10863	3.90383	1.45569	0.227617	0.999985
GSU0171	9.48329	13.41	6.97764	10.1843	-0.41553	3.32776	0.162575	0.686797	0.999985
GSU0172	5.27261	12.4994	6.11157	8.42006	-0.290304	3.0184	0.0692594	0.792418	0.999985
GSU0173	29.9316	39.5795	22.5017	32.5232	-0.337037	4.96165	0.305857	0.580234	0.999985
GSU0174	1335.09	833.283	1394.79	1739.69	0.531613	10.3726	0.892624	0.344767	0.999985
GSU0175	71.1123	64.6216	95.2195	80.3973	0.371606	6.28284	0.912018	0.33958	0.999985
GSU0176	4.0872	14.2447	3.21919	9.58856	-0.516912	2.96601	0.198711	0.655763	0.999985
GSU0177	81.1266	60.914	93.4873	64.2674	0.151304	6.22828	0.131546	0.716834	0.999985
GSU0178	20.2508	19.1339	19.2661	18.57	-0.0578722	4.27277	0.00540956	0.941369	0.999985
GSU0179	22.6463	29.6927	17.6157	27.0015	-0.23016	4.60084	0.105225	0.745648	0.999985
GSU0180	24.1651	26.82	24.6587	22.2129	-0.121396	4.61407	0.0307745	0.860744	0.999985
GSU0181	37.7479	54.6698	52.8307	32.0306	-0.12325	5.47066	0.0567204	0.811757	0.999985
GSU0182	44.1442	43.016	38.5323	25.4664	-0.445771	5.24086	0.69289	0.405183	0.999985
GSU0183	59.9991	81.5548	59.3835	41.6879	-0.486118	5.92319	1.19691	0.273941	0.999985
GSU0184	7.91509	21.779	11.6512	20.0478	0.094308	3.94252	0.0102065	0.919529	0.999985
GSU0185	36.3526	57.5209	74.0741	43.9676	0.330314	5.72797	0.469515	0.49321	0.999985
GSU0186	3.65502	18.1474	3.52967	9.65729	-0.724958	3.13364	0.38729	0.533727	0.999985
GSU0187	2.96353	9.63741	4.82062	6.38092	-0.169795	2.5795	0.0207968	0.885334	0.999985
GSU0188	18.6826	16.4129	26.3582	12.063	0.130416	4.20177	0.0244382	0.875775	0.999985
GSU0189	72.236	95.4743	91.8206	60.0287	-0.143471	6.32038	0.123012	0.72579	0.999985
GSU0191	756.367	538.22	1106.32	134.629	-0.0610587	9.30812	0.00683583	0.934107	0.999985
GSU0192	80.7685	60.6864	228.546	19.3719	0.809423	6.60527	1.23187	0.267043	0.999985
GSU0193	26.2025	47.8726	25.2306	39.3509	-0.197768	5.11649	0.113128	0.736611	0.999985
GSU0194	64.2098	64.6649	77.7836	67.3834	0.171696	6.09876	0.174163	0.676438	0.999985
GSU0195	2.48196	8.304	3.72577	5.95705	-0.155522	2.36298	0.0169596	0.896385	0.999985
GSU0196	226.327	146.664	225.115	148.399	0.00198401	7.54419	2.61734e-05	0.995918	0.999985
GSU0197	131.358	103.67	95.9222	92.8154	-0.31644	6.72747	0.761593	0.38283	0.999985
GSU0198	11.4096	22.1042	29.0544	22.9346	0.633277	4.41949	0.668306	0.413643	0.999985
GSU0200	44.6135	37.1945	55.1675	34.8717	0.138186	5.42576	0.0721473	0.788236	0.999985
GSU0201	88.8935	113.405	157.92	113.001	0.421292	6.88665	1.35149	0.245018	0.999985
GSU0202	2.14856	19.6217	4.4938	15.706	-0.107832	3.39528	0.00844991	0.926759	0.999985
GSU0203	2.93883	19.7518	4.31405	15.0645	-0.2274	3.39868	0.0391713	0.84311	0.999985
GSU0204	27.425	61.5536	72.9466	56.7753	0.543739	5.77344	1.18859	0.275614	0.999985
GSU0205	35.2413	36.6959	31.0644	32.7752	-0.172261	5.08617	0.0954601	0.757347	0.999985
GSU0206	88.1526	95.9404	100.204	87.3853	0.027092	6.53831	0.00536069	0.941634	0.999985
GSU0207	2087.98	1673.7	1864.16	980.382	-0.403185	10.6896	0.474347	0.490994	0.999985
GSU0209	4.96391	11.1551	0.29414	5.31552	-1.521	2.44958	1.25376	0.262836	0.999985
GSU0210	484.747	375.534	552.198	381.675	0.118409	8.80916	0.060457	0.805775	0.999985
GSU0211	434.626	365.484	615.879	345.177	0.264404	8.78239	0.288501	0.591182	0.999985
GSU0212	105.712	96.9703	93.6834	81.8522	-0.207485	6.56345	0.324737	0.568775	0.999985
GSU0213	56.27	79.2891	53.4844	56.443	-0.302374	5.94011	0.48674	0.485385	0.999985
GSU0214	79.7807	73.8145	68.3548	75.7004	-0.0924698	6.21796	0.054181	0.815941	0.999985
GSU0215	185.961	146.903	254.757	187.303	0.409283	7.59809	1.24034	0.265405	0.999985
GSU0216	44.6258	29.1724	59.3018	14.3771	-0.00257909	5.20518	1.50282e-05	0.996907	0.999985
GSU0217	116.652	89.5661	125.728	112.691	0.209326	6.7968	0.345955	0.556412	0.999985
GSU0218	54.5289	54.0302	51.4908	55.5151	-0.0207622	5.75265	0.00224539	0.962206	0.999985
GSU0219	231.81	201.475	423.724	292.285	0.724642	8.16664	2.96317	0.0851808	0.999985
GSU0220	16.1265	30.5492	29.4793	27.9065	0.297927	4.70266	0.184441	0.667584	0.999985
GSU0221	3.55623	10.6239	7.8764	7.83581	0.147855	2.90659	0.0173651	0.895161	0.999985
GSU0222	84.016	94.3577	168.656	98.7381	0.583948	6.80044	2.34551	0.125644	0.999985
GSU0224	11.1626	16.5755	15.426	17.2525	0.236441	3.91927	0.0686608	0.793297	0.999985
GSU0226	267.668	233.628	298.682	221.247	0.0526273	7.99622	0.0178466	0.893726	0.999985
GSU0227	116.034	101.307	158.786	100.72	0.255721	6.89766	0.488936	0.484402	0.999985
GSU0228	252.209	174.276	282.684	137.058	-0.0230426	7.72506	0.00285971	0.957352	0.999985
GSU0229	121.035	121.915	98.9943	136.634	-0.0440669	6.90292	0.015744	0.900147	0.999985
GSU0230	19.9297	38.6363	26.0804	31.1714	-0.0327474	4.857	0.00248012	0.960281	0.999985
GSU0231	43.5639	80.7851	39.4474	58.3791	-0.346009	5.79625	0.522708	0.469689	0.999985
GSU0233	20.8682	32.739	18.1059	27.9981	-0.217419	4.64122	0.0952541	0.757601	0.999985
GSU0234	22.5722	42.7125	28.9401	36.991	0.0142289	5.03694	0.000554249	0.981218	0.999985
GSU0235	217.437	208.099	173.673	249.83	-0.00686225	7.72986	0.00033009	0.985505	0.999985
GSU0236	49.1205	35.8828	82.3264	41.1495	0.538492	5.70436	1.19231	0.274864	0.999985
GSU0237	48.2438	43.2437	54.9877	50.4173	0.204276	5.62197	0.196951	0.657193	0.999985
GSU0238	348.029	257.25	601.074	273.795	0.531442	8.53161	1.12461	0.288927	0.999985
GSU0239	93.1165	78.0749	126.856	78.4727	0.262226	6.55693	0.440997	0.506642	0.999985
GSU0240	126.679	105.025	114.78	108.418	-0.0539546	6.82972	0.0242437	0.876267	0.999985
GSU0241	319.975	257.923	310.53	264.596	-0.00694253	8.17133	0.000285584	0.986517	0.999985
GSU0242	78.5829	55.9381	85.8397	67.876	0.192397	6.17158	0.21199	0.645212	0.999985
GSU0243	228.142	197.561	292.097	254.446	0.360476	7.92532	0.852535	0.355836	0.999985
GSU0244	329.273	271.094	400.487	293.179	0.208382	8.33776	0.232168	0.629921	0.999985
GSU0245	34.7968	40.7069	20.5734	43.8416	-0.228915	5.12956	0.151998	0.696633	0.999985
GSU0246	151.041	126.338	167.79	153.199	0.21066	7.22512	0.36125	0.547813	0.999985
GSU0247	124.122	124.766	67.5214	120.355	-0.405564	6.77107	1.06934	0.301094	0.999985
GSU0248	186.233	154.719	144.782	190.087	-0.0259159	7.40071	0.00511902	0.942962	0.999985
GSU0249	29.697	50.301	23.3677	38.2511	-0.376446	5.14695	0.422605	0.51564	0.999985
GSU0250	59.9127	57.8895	73.1427	44.3342	-0.00413625	5.87881	8.42472e-05	0.992677	0.999985
GSU0251	4.32181	14.9168	4.78794	8.67209	-0.515081	3.03608	0.208364	0.648053	0.999985
GSU0252	10.9774	8.48829	10.5563	13.5179	0.306618	3.44756	0.0938717	0.759312	0.999985
GSU0253	136.372	161.592	96.1509	135.397	-0.363749	7.04881	1.00901	0.315141	0.999985
GSU0254	17.4354	25.595	18.1059	22.9576	-0.0674565	4.3957	0.00785572	0.929374	0.999985
GSU0255	93.5611	101.003	21.4232	96.5157	-0.721943	6.28825	1.6423	0.200011	0.999985
GSU0256	36.8959	29.8662	23.286	34.2416	-0.214615	4.95877	0.123174	0.725617	0.999985
GSU0257	4.12424	7.40422	1.48704	7.46922	-0.363464	2.3646	0.0881864	0.766496	0.999985
GSU0258	4.67991	6.46107	2.30409	5.23533	-0.562654	2.23197	0.230168	0.6314	0.999985
GSU0259	59.0483	51.0923	38.1728	70.6827	-0.0167377	5.77545	0.00126488	0.971629	0.999985
GSU0260	9.68086	19.6651	7.33715	15.5112	-0.360838	3.70888	0.137097	0.711184	0.999985
GSU0261	28.0547	77.4461	27.6981	52.7428	-0.391132	5.53957	0.451338	0.5017	0.999985
GSU0263	100.649	84.3734	91.6408	92.1968	-0.00924934	6.52732	0.000610252	0.980292	0.999985
GSU0264	20.5471	48.3388	18.8086	36.3151	-0.321392	4.95559	0.228608	0.632558	0.999985
GSU0265	27.0299	43.2437	26.9464	30.4497	-0.292011	4.99745	0.237906	0.625722	0.999985
GSU0266	23.0291	33.7472	18.0896	19.4177	-0.598079	4.56055	0.698336	0.403343	0.999985
GSU0267	31.4381	41.2706	11.7329	54.2321	-0.140139	5.11673	0.0413145	0.838932	0.999985
GSU0268	32.2531	34.4843	15.2626	47.2784	-0.0934155	5.01557	0.0204033	0.886416	0.999985
GSU0269	10.644	15.4372	4.15064	16.2788	-0.35195	3.54301	0.114259	0.735347	0.999985
GSU0270	609.277	434.8	519.352	545.059	0.027832	9.04206	0.00324657	0.954562	0.999985
GSU0271	235.428	191.176	217.729	236.758	0.0913589	7.78331	0.0600475	0.806421	0.999985
GSU0272	150.448	123.714	190.619	117.308	0.167485	7.18533	0.194837	0.658921	0.999985
GSU0273	234.181	210.928	283.877	216.745	0.169542	7.88543	0.188926	0.663812	0.999985
GSU0274	11753.1	7993.95	9499.14	10955.4	0.0507803	13.295	0.00634415	0.936516	0.999985
GSU0275	0.321049	4.13032	0.800713	2.56611	-0.401809	0.988241	0.083322	0.772845	0.999985
GSU0276	3.42041	32.327	4.08527	18.8793	-0.638114	3.87853	0.325091	0.568564	0.999985
GSU0277	3.97607	65.3696	5.55597	42.7647	-0.52097	4.88006	0.25451	0.613917	0.999985
GSU0278	1.85221	29.9312	3.69308	19.3719	-0.462303	3.78055	0.150571	0.69799	0.999985
GSU0279	32.463	443.472	60.9849	294.37	-0.421476	7.69942	0.247633	0.618747	0.999985
GSU0280	105.786	91.0404	164.653	100.216	0.428266	6.85108	1.30559	0.253195	0.999985
GSU0281	184.369	154.979	149.652	127.951	-0.289765	7.26924	0.657621	0.417401	0.999985
GSU0283	370.614	297.816	476.261	331.475	0.273094	8.52773	0.36046	0.548251	0.999985
GSU0284	64.5432	49.4988	42.3397	48.8936	-0.321839	5.68213	0.505024	0.477301	0.999985
GSU0285	252.011	197.54	161.646	249.188	-0.12987	7.74901	0.109588	0.740614	0.999985
GSU0286	229.476	223.633	164.032	210.593	-0.274373	7.6932	0.552476	0.457308	0.999985
GSU0287	97.3643	107.312	96.347	104.409	-0.0278897	6.66368	0.0060544	0.937979	0.999985
GSU0288	90.437	74.801	88.6504	73.8674	-0.0239848	6.35691	0.00381465	0.950752	0.999985
GSU0289	13.2124	18.3642	15.6057	13.6898	-0.108235	3.93008	0.0145824	0.903883	0.999985
GSU0290	443.208	325.601	484.905	345.681	0.111494	8.6434	0.0569421	0.811396	0.999985
GSU0291	19.1765	43.9917	21.3415	35.1695	-0.16058	4.90433	0.0575662	0.810385	0.999985
GSU0292	19.1888	24.6627	17.0764	15.6258	-0.423254	4.26033	0.281197	0.595918	0.999985
GSU0293	19.2012	35.5142	27.8289	35.5017	0.210952	4.88446	0.107349	0.743182	0.999985
GSU0294	19.7445	28.858	17.5013	22.9805	-0.263683	4.4788	0.126892	0.721677	0.999985
GSU0295	9.4092	17.6595	12.7624	12.7046	-0.0880502	3.71802	0.00864488	0.925921	0.999985
GSU0296	12.595	47.8293	16.3084	37.2201	-0.174703	4.83371	0.0523724	0.818985	0.999985
GSU0297	4.01311	11.4695	6.07888	10.7456	0.119972	3.01857	0.0115048	0.914582	0.999985
GSU0299	47.0954	40.0348	52.5039	59.4101	0.361193	5.63766	0.615329	0.432789	0.999985
GSU0301	1055.53	787.958	1430.43	981.584	0.387795	10.0551	0.507104	0.476395	0.999985
GSU0302	741.993	564.433	683.858	618.892	-0.00406663	9.34943	6.56562e-05	0.993535	0.999985
GSU0303	261.334	192.976	272.847	184.749	0.0103689	7.83289	0.000669953	0.97935	0.999985
GSU0304	321.061	291.821	399.736	279.053	0.147333	8.33513	0.115678	0.73377	0.999985
GSU0305	425.587	302.987	398.2	367.997	0.072638	8.5458	0.0259633	0.87199	0.999985
GSU0306	635.776	503.606	567.264	500.06	-0.0942537	9.10774	0.0370291	0.847406	0.999985
GSU0307	3.54389	8.18475	3.34992	5.84249	-0.351212	2.39441	0.0889697	0.765491	0.999985
GSU0308	504.627	357.072	483.565	396.911	0.0310974	8.76675	0.00431698	0.947614	0.999985
GSU0309	266.397	198.602	272.373	202.597	0.0305905	7.87662	0.0059288	0.938625	0.999985
GSU0310	185.171	141.135	176.876	151.71	0.0100308	7.35533	0.000766141	0.977918	0.999985
GSU0312	63.3207	46.5609	58.0762	51.9867	0.00237254	5.78163	2.90032e-05	0.995703	0.999985
GSU0313	86.0658	77.3703	92.1801	82.0698	0.0924062	6.39995	0.058334	0.809149	0.999985
GSU0314	5.24792	31.3189	3.5787	19.4635	-0.665884	3.90037	0.374756	0.540423	0.999985
GSU0315	8.61893	13.681	5.19646	17.8941	0.0505368	3.50787	0.00237333	0.961145	0.999985
GSU0316	7.17421	15.86	5.01671	17.6191	-0.0249052	3.51675	0.000562844	0.981072	0.999985
GSU0317	143.472	118.392	148.916	99.2422	-0.0776259	6.99468	0.043852	0.834129	0.999985
GSU0318	53.3065	63.1472	51.981	44.3457	-0.273819	5.7339	0.376477	0.539495	0.999985
GSU0319	161.105	128.311	208.545	134.251	0.244153	7.30447	0.418362	0.517755	0.999985
GSU0320	254.098	169.82	283.06	210.376	0.219062	7.84148	0.296777	0.58591	0.999985
GSU0321	237.638	207.22	259.415	199.149	0.0437511	7.81941	0.0129448	0.909416	0.999985
GSU0322	153.745	125.514	198.61	123.277	0.204881	7.23179	0.288715	0.591045	0.999985
GSU0323	27.6226	40.36	18.7922	25.4435	-0.619831	4.81154	0.884021	0.347103	0.999985
GSU0324	17.7935	22.7764	23.9887	19.7843	0.109543	4.39986	0.0210434	0.884661	0.999985
GSU0325	130.642	108.754	151.58	110.366	0.12981	6.96992	0.131057	0.717338	0.999985
GSU0326	124.95	87.6256	149.472	82.5739	0.126343	6.79673	0.0998445	0.752016	0.999985
GSU0327	279.782	221.368	429.754	197.155	0.322979	8.13974	0.49049	0.483709	0.999985
GSU0328	428.576	354.86	755.285	393.772	0.552549	8.91631	1.15756	0.281972	0.999985
GSU0329	691.095	498.912	780.695	526.374	0.13536	9.28608	0.06927	0.792403	0.999985
GSU0330	439.281	309.34	542.508	257.23	0.0952682	8.59661	0.0359986	0.849518	0.999985
GSU0331	2038.32	1389.33	2009.51	2356.98	0.349259	10.9282	0.367943	0.544128	0.999985
GSU0332	309.429	226.929	158.623	280.737	-0.287733	7.93048	0.450374	0.502158	0.999985
GSU0333	5343.82	3583.9	5515.15	5744.22	0.334762	12.3012	0.300474	0.583585	0.999985
GSU0334	3347.12	2296.12	3711.7	3771.16	0.407065	11.6802	0.46729	0.494237	0.999985
GSU0335	284.832	195.859	277.896	291.54	0.244437	8.03648	0.369996	0.543007	0.999985
GSU0336	133.606	83.6904	78.1104	118.328	-0.145461	6.69292	0.131952	0.716417	0.999985
GSU0337	681.957	434.54	487.16	782.046	0.18496	9.22026	0.125398	0.723252	0.999985
GSU0338	175.676	95.6802	115.891	279.913	0.544688	7.38211	1.37459	0.241024	0.999985
GSU0339	315.974	180.054	240.116	540.385	0.654014	8.31813	1.66819	0.196501	0.999985
GSU0340	678.574	422.571	440.997	1158.68	0.53879	9.39924	0.844779	0.358034	0.999985
GSU0341	1272.76	742.243	1126.36	1920.99	0.596775	10.3056	1.05416	0.304552	0.999985
GSU0342	660.533	375.154	436.193	809.197	0.266023	9.15556	0.243498	0.621691	0.999985
GSU0343	1168.84	722.166	884.494	1312.41	0.216321	9.99718	0.151604	0.697007	0.999985
GSU0344	4065.58	2544.05	3582.37	4492.25	0.288827	11.842	0.224419	0.635693	0.999985
GSU0345	2498.6	1588.46	2910.28	2364.1	0.367939	11.1925	0.390905	0.531824	0.999985
GSU0346	1797.5	1148	2274.4	1872.91	0.493661	10.7922	0.732966	0.391924	0.999985
GSU0347	1711.93	1189.02	2130.98	1946.41	0.491117	10.7687	0.746935	0.387448	0.999985
GSU0348	1348.08	883.129	2045.95	1308.07	0.58806	10.4474	1.04834	0.305891	0.999985
GSU0349	6351.3	4299.04	10494.1	6896.22	0.707383	12.7752	1.23208	0.267002	0.999985
GSU0350	4858.82	2968.16	7751.72	4556.16	0.653055	12.2974	1.03316	0.309418	0.999985
GSU0351	5459.35	3617.63	9111.35	5555.34	0.692259	12.5353	1.18264	0.276819	0.999985
GSU0352	228.068	136.55	201.959	170.326	0.0300208	7.52552	0.00627481	0.936863	0.999985
GSU0353	361.625	249.228	328.913	281.723	-0.000515035	8.25454	1.45566e-06	0.999037	0.999985
GSU0354	98.3892	80.1238	82.0322	76.8345	-0.168212	6.39865	0.191263	0.661868	0.999985
GSU0355	15.0399	18.0606	15.6221	14.022	-0.159147	3.97372	0.0326866	0.856529	0.999985
GSU0358	31.5863	26.1587	27.0282	34.7915	0.0984611	4.90286	0.0251056	0.874104	0.999985
GSU0359	107.638	93.0459	127.428	76.2961	0.021581	6.66	0.00310242	0.955581	0.999985
GSU0360	2511.91	1470.05	3940.49	1594.27	0.47504	11.2163	0.542824	0.461265	0.999985
GSU0361	31.5369	40.2841	22.9102	41.2869	-0.161721	5.08879	0.0766005	0.781958	0.999985
GSU0362	74.0512	50.6696	54.1544	92.8842	0.237648	6.08673	0.274232	0.600507	0.999985
GSU0363	251.554	242.767	221.781	229.85	-0.130297	7.88578	0.116643	0.732705	0.999985
GSU0365	32.6235	32.8257	25.9823	35.6048	-0.0876364	4.99027	0.0220184	0.882038	0.999985
GSU0366	32.2284	38.9832	40.771	32.5117	0.0412614	5.17584	0.00582031	0.939188	0.999985
GSU0367	46.6632	58.941	78.2575	47.1638	0.247945	5.85249	0.292859	0.588394	0.999985
GSU0368	53.0472	63.9169	41.0815	61.9991	-0.182162	5.78234	0.164224	0.685297	0.999985
GSU0369	4.00076	10.3312	4.28136	8.21386	-0.197642	2.75151	0.0294097	0.863836	0.999985
GSU0370	126.703	117.644	218.856	141.801	0.561633	7.24102	2.26744	0.132118	0.999985
GSU0371	251.986	244.881	282.75	281.058	0.182342	8.0509	0.220542	0.638627	0.999985
GSU0372	83.7197	92.1678	49.105	71.5992	-0.54304	6.21285	1.73248	0.188094	0.999985
GSU0373	68.9144	80.9043	59.122	75.2192	-0.157249	6.15108	0.146281	0.702115	0.999985
GSU0374	24.5849	27.7956	25.4431	29.6821	0.0737114	4.74962	0.0124616	0.911116	0.999985
GSU0375	116.109	101.426	99.1414	110.893	-0.0505781	6.74035	0.0197285	0.888298	0.999985
GSU0376	11.6936	18.8954	7.64763	18.6845	-0.215943	3.83369	0.0517537	0.820039	0.999985
GSU0377	162.426	136.81	207.385	237.366	0.571735	7.53932	2.61487	0.105866	0.999985
GSU0378	143.731	136.149	205.636	214.729	0.586839	7.45191	2.78324	0.0952556	0.999985
GSU0379	13.1754	29.8012	22.2729	28.1012	0.229107	4.54618	0.0950797	0.757816	0.999985
GSU0380	33.599	46.0948	46.0165	43.1886	0.162599	5.40086	0.101858	0.749611	0.999985
GSU0381	57.1591	46.9187	71.7047	54.0488	0.272866	5.84502	0.389758	0.532427	0.999985
GSU0382	56.1465	52.339	56.7526	58.0469	0.0816263	5.80338	0.0357203	0.850094	0.999985
GSU0383	305.96	254.031	330.645	242.177	0.032667	8.14582	0.00629484	0.936762	0.999985
GSU0384	194.938	106.066	159.865	234.971	0.391536	7.44282	0.918671	0.337824	0.999985
GSU0385	65.1482	62.5401	93.52	61.3805	0.278602	6.14303	0.436691	0.508724	0.999985
GSU0386	11.0515	23.2967	12.5663	18.4554	-0.14689	4.0329	0.0272586	0.868864	0.999985
GSU0387	107.02	84.8612	111.381	100.273	0.141482	6.6569	0.152218	0.696425	0.999985
GSU0388	425.884	284.948	297.457	262.156	-0.345081	8.31123	0.625896	0.428865	0.999985
GSU0389	688.65	463.582	668.481	498.88	0.0188155	9.17972	0.00139015	0.970258	0.999985
GSU0390	24.8196	27.5463	40.3952	28.6626	0.39905	4.92501	0.417952	0.517961	0.999985
GSU0391	13.3976	39.7855	7.95811	32.1566	-0.40656	4.54557	0.229584	0.631832	0.999985
GSU0392	8.42136	31.9476	8.72614	28.2845	-0.125122	4.27602	0.0188513	0.890794	0.999985
GSU0393	2.23499	7.30665	3.20285	6.87352	0.0788339	2.30215	0.00430595	0.947681	0.999985
GSU0394	54.8376	117.654	84.0585	111.397	0.180311	6.52376	0.16891	0.681082	0.999985
GSU0395	4.02546	12.6728	3.41529	8.85538	-0.444098	2.86209	0.146259	0.702136	0.999985
GSU0396	3.25988	4.43386	8.02347	5.39571	0.802064	2.40619	0.476436	0.490041	0.999985
GSU0397	18.7567	32.8691	20.4754	29.854	-0.0366264	4.67328	0.00273337	0.958304	0.999985
GSU0398	15.1634	19.0472	21.0473	21.3537	0.309614	4.26134	0.151784	0.696836	0.999985
GSU0399	4.86513	12.3042	4.51014	9.29071	-0.314813	2.95796	0.0787172	0.779043	0.999985
GSU0400	2.519	40.4901	2.9414	23.6678	-0.692402	4.12394	0.35378	0.551981	0.999985
GSU0401	24.4615	45.0866	10.1805	41.9857	-0.414589	4.92872	0.318495	0.572514	0.999985
GSU0402	6.22341	6.08165	1.79752	6.9308	-0.494632	2.4023	0.170806	0.679396	0.999985
GSU0403	26.9187	20.6841	11.7329	29.453	-0.208604	4.47406	0.0727729	0.787341	0.999985
GSU0404	15.9413	16.9766	6.34034	20.5976	-0.288883	3.9061	0.0930387	0.760349	0.999985
GSU0405	25.1036	37.845	15.1972	41.1036	-0.160781	4.89918	0.0555052	0.813747	0.999985
GSU0406	6.51976	57.3258	7.43519	37.6325	-0.502278	4.76863	0.286239	0.592641	0.999985
GSU0407	2.87709	8.40156	4.54282	5.78521	-0.127012	2.44046	0.0116363	0.914098	0.999985
GSU0408	2.75361	10.8949	1.7485	8.16803	-0.460228	2.56578	0.135926	0.712365	0.999985
GSU0409	1.14837	6.87302	0.947783	4.34177	-0.599619	1.74737	0.208165	0.64821	0.999985
GSU0410	7.42117	38.387	5.85011	26.2339	-0.513468	4.2856	0.281566	0.595677	0.999985
GSU0411	19.5469	29.4434	18.0569	22.6597	-0.266821	4.48883	0.130951	0.717449	0.999985
GSU0412	1.30889	22.9498	1.68313	16.3475	-0.427693	3.40641	0.108465	0.741898	0.999985
GSU0413	3.90198	34.918	4.15064	22.717	-0.53064	4.04019	0.235988	0.627119	0.999985
GSU0414	2.70422	10.7432	2.56555	6.07161	-0.638182	2.47243	0.27296	0.601353	0.999985
GSU0415	1.74107	6.56948	2.6636	5.05204	-0.106936	2.01222	0.00769086	0.930117	0.999985
GSU0416	20.436	44.3819	25.4431	34.6998	-0.107964	4.96655	0.0289352	0.864929	0.999985
GSU0417	6.72968	17.6921	6.94496	11.8683	-0.376251	3.43779	0.131252	0.717138	0.999985
GSU0418	1.58055	11.3069	1.40533	7.56087	-0.522738	2.45769	0.160363	0.688823	0.999985
GSU0419	27.7831	43.5797	38.9735	40.5079	0.155403	5.23787	0.0836101	0.772463	0.999985
GSU0420	2.58074	10.483	3.51333	6.35801	-0.403987	2.52648	0.112651	0.737146	0.999985
GSU0421	4.32181	18.5918	6.61814	13.3805	-0.196174	3.42706	0.0330749	0.855689	0.999985
GSU0422	0.407485	5.58297	0.359504	2.60048	-1.01481	1.18161	0.494418	0.481963	0.999985
GSU0423	3.02527	21.1611	5.16378	14.1824	-0.321935	3.44784	0.0810659	0.775858	0.999985
GSU0424	1.50646	7.44758	4.44477	4.74273	0.0369277	2.18947	0.000933096	0.975631	0.999985
GSU0425	2.34613	20.76	7.38617	13.4836	-0.146804	3.46229	0.0168521	0.896712	0.999985
GSU0426	4.12424	14.6133	5.88279	8.63772	-0.367725	3.06036	0.107598	0.742896	0.999985
GSU0427	34.6486	30.0939	16.4882	33.6344	-0.368993	4.84515	0.308266	0.578746	0.999985
GSU0428	1.03724	13.0739	1.73215	9.31362	-0.352894	2.65975	0.0702014	0.791044	0.999985
GSU0429	1.35828	34.6253	5.94815	26.4058	-0.153257	4.09711	0.0173588	0.89518	0.999985
GSU0430	0.0987843	11.5779	1.11119	7.96183	-0.363506	2.38348	0.0566036	0.811947	0.999985
GSU0431	3.24753	49.618	6.07888	34.6769	-0.375135	4.55062	0.128856	0.719621	0.999985
GSU0432	0.901407	30.4082	3.59504	20.4144	-0.38278	3.79286	0.0924991	0.761024	0.999985
GSU0433	1.97569	70.3455	5.29451	49.0769	-0.411422	4.98659	0.134882	0.713423	0.999985
GSU0434	511.209	359.76	269.072	295.905	-0.624415	8.48789	1.93771	0.163918	0.999985
GSU0435	1.58055	45.3684	3.72577	29.9227	-0.480333	4.33486	0.167506	0.682338	0.999985
GSU0436	1.5435	29.2591	1.25826	16.8745	-0.764018	3.61648	0.343942	0.557563	0.999985
GSU0437	121.381	107.963	81.4766	102.69	-0.316416	6.69214	0.753967	0.385223	0.999985
GSU0438	5.28496	23.6111	4.00357	16.9661	-0.462225	3.64338	0.18073	0.670746	0.999985
GSU0439	127.691	109.188	169.8	123.506	0.308204	7.05061	0.73385	0.391638	0.999985
GSU0440	32.994	43.3521	26.2601	44.2311	-0.114959	5.19912	0.0425935	0.836493	0.999985
GSU0441	142.027	117.73	133.065	126.69	-6.52683e-06	7.02129	3.47939e-10	0.999985	0.999985
GSU0442	79.7683	87.4738	102.785	85.5295	0.171147	6.47433	0.20527	0.6505	0.999985
GSU0443	154.758	138.978	86.428	114.616	-0.546915	6.95095	2.35869	0.124587	0.999985
GSU0444	62.3823	60.6647	48.3696	78.7247	0.0468285	5.9672	0.0108872	0.916898	0.999985
GSU0446	24.3133	39.9156	18.4654	36.1318	-0.23422	4.89403	0.126612	0.721971	0.999985
GSU0447	190.728	137.298	164.457	228.762	0.261583	7.49455	0.497207	0.48073	0.999985
GSU0448	97.7964	87.4413	63.4361	74.6808	-0.423413	6.33743	1.20171	0.27298	0.999985
GSU0450	87.634	88.6771	56.5075	68.4946	-0.49609	6.23562	1.5582	0.21193	0.999985
GSU0451	126.456	98.6506	164.636	114.902	0.312384	6.97939	0.723631	0.394955	0.999985
GSU0452	947.601	652.742	1224.14	850.621	0.374564	9.84361	0.464425	0.495563	0.999985
GSU0453	123.345	99.778	174.359	104.81	0.323223	6.97264	0.724624	0.394631	0.999985
GSU0454	46.3051	51.5477	79.2543	42.2378	0.311988	5.77765	0.444101	0.50515	0.999985
GSU0455	316.814	207.275	317.344	261.973	0.144538	8.10787	0.119983	0.729053	0.999985
GSU0456	275.003	255.917	323.014	252.075	0.115272	8.11127	0.0818532	0.774801	0.999985
GSU0457	184.22	130.197	236.537	151.584	0.303784	7.45662	0.62083	0.430739	0.999985
GSU0458	105.415	87.0619	174.784	103.114	0.529785	6.87794	1.94826	0.162775	0.999985
GSU0459	103.612	100.754	118.636	92.4717	0.0467624	6.69895	0.0164821	0.897846	0.999985
GSU0460	393.865	311.205	626.877	310.878	0.411424	8.68204	0.674727	0.411408	0.999985
GSU0461	10.8045	23.21	7.95811	19.7957	-0.293231	3.95141	0.0982565	0.753932	0.999985
GSU0462	46.441	57.8027	32.8946	52.9605	-0.27983	5.57141	0.324546	0.568888	0.999985
GSU0463	151.671	137.515	130.157	148.01	-0.0560123	7.14836	0.0254945	0.873141	0.999985
GSU0464	6.45802	7.31749	3.33358	7.25156	-0.3796	2.61292	0.107469	0.743044	0.999985
GSU0465	84.1395	59.4722	62.4393	91.2345	0.0978258	6.2162	0.0535533	0.816992	0.999985
GSU0466	685.131	452.394	1637.56	813.47	1.10748	9.80922	3.6195	0.0571062	0.999985
GSU0467	7.63109	29.4543	17.8118	30.5528	0.383085	4.4188	0.206977	0.649147	0.999985
GSU0470	7.31004	35.0372	8.92223	27.5284	-0.216147	4.30219	0.054763	0.814973	0.999985
GSU0471	13.5088	42.2029	19.3805	33.3251	-0.0799597	4.7619	0.0118017	0.913491	0.999985
GSU0472	94.5736	71.0826	99.1087	58.3676	-0.0731714	6.3364	0.0304541	0.861464	0.999985
GSU0473	35.2043	48.1653	47.5689	48.0459	0.197674	5.48449	0.161809	0.687497	0.999985
GSU0474	22.0906	66.7572	26.2928	51.6889	-0.188102	5.38318	0.0913498	0.762468	0.999985
GSU0475	35.2043	66.9848	50.1998	48.7333	-0.0467833	5.65266	0.00932792	0.923059	0.999985
GSU0476	168.143	134.338	123.146	180.705	0.00659609	7.24421	0.00031312	0.985882	0.999985
GSU0477	102.612	76.98	82.4244	75.5743	-0.184811	6.39955	0.224523	0.635615	0.999985
GSU0478	90.0048	68.9795	77.7509	87.0989	0.0523241	6.33955	0.0179342	0.893467	0.999985
GSU0479	356.71	263.744	356.415	371.033	0.229526	8.3966	0.276199	0.599203	0.999985
GSU0480	26.3878	30.2998	18.9883	27.1504	-0.296928	4.68554	0.187361	0.665122	0.999985
GSU0481	65.2594	41.7043	102.181	46.1099	0.471182	5.99628	0.894228	0.344334	0.999985
GSU0482	129.333	114.099	112.508	110.389	-0.127135	6.86551	0.136951	0.711331	0.999985
GSU0483	166.044	121.72	150.567	121.157	-0.0827676	7.12821	0.0516434	0.820228	0.999985
GSU0484	91.6101	75.4731	58.0762	65.0579	-0.44027	6.1815	1.177	0.277968	0.999985
GSU0485	57.3196	52.0463	39.9213	46.1099	-0.346155	5.61102	0.55954	0.454446	0.999985
GSU0486	98.0434	95.3875	82.8003	120.378	0.0710264	6.63195	0.0363179	0.848861	0.999985
GSU0487	216.189	159.185	149.701	199.47	-0.104342	7.50113	0.0811808	0.775704	0.999985
GSU0488	346.276	236.816	335.384	414.542	0.363042	8.38059	0.667644	0.413874	0.999985
GSU0489	232.859	194.049	240.345	297.234	0.332572	7.91377	0.713597	0.398252	0.999985
GSU0490	2704.17	1730.96	2428.3	6736.08	1.04706	11.7313	2.42432	0.119465	0.999985
GSU0491	15862.5	11332.5	26197.8	1663.43	0.0349183	13.7486	0.0014108	0.970038	0.999985
GSU0492	41.5141	44.7722	38.5813	45.7433	-0.0331262	5.41542	0.00437149	0.947284	0.999985
GSU0493	128.481	117.665	132.281	111.065	-0.0165467	6.93543	0.00225085	0.96216	0.999985
GSU0494	73.3103	77.5979	81.0028	72.6531	0.0259919	6.25107	0.0043626	0.947338	0.999985
GSU0496	298.106	228.306	286.802	147.494	-0.277561	7.9081	0.406405	0.5238	0.999985
GSU0498	0.69149	3.81594	0.408527	2.32554	-0.718999	0.879921	0.272025	0.601977	0.999985
GSU0499	155.746	117.86	117.492	155.456	-0.0033979	7.09449	8.75216e-05	0.992536	0.999985
GSU0500	866.82	608.728	995.76	447.959	-0.0314714	9.51144	0.00309744	0.955617	0.999985
GSU0501	336.768	228.208	384.473	215.462	0.0865895	8.18612	0.0368435	0.847784	0.999985
GSU0502	37.6368	32.6306	36.2935	27.4597	-0.140433	5.06736	0.0599915	0.806509	0.999985
GSU0503	25.2517	24.435	36.7674	17.9857	0.139886	4.70779	0.0403536	0.840791	0.999985
GSU0504	4.77869	11.5454	4.10161	8.44297	-0.379629	2.85697	0.111439	0.738511	0.999985
GSU0505	150.325	110.662	211.323	123.002	0.357208	7.21772	0.839298	0.359598	0.999985
GSU0506	50.8369	41.0863	52.4549	38.6979	-0.0122219	5.51705	0.000626204	0.980036	0.999985
GSU0507	152.239	109.296	176.86	134.515	0.251616	7.1624	0.464426	0.495563	0.999985
GSU0508	133.445	109.914	129.16	97.9133	-0.0999854	6.87814	0.0790811	0.778547	0.999985
GSU0509	1556.31	1006.11	1596.64	1928.05	0.459991	10.5716	0.657253	0.417532	0.999985
GSU0510	1228.28	789.931	909.414	1750.35	0.398226	10.1917	0.474874	0.490753	0.999985
GSU0511	49.5897	62.9087	38.5813	56.9357	-0.235953	5.70128	0.261867	0.608841	0.999985
GSU0512	19.6704	50.572	16.0306	33.1418	-0.51431	4.90119	0.542124	0.461554	0.999985
GSU0513	17.4354	28.9773	8.49736	22.0182	-0.604657	4.26755	0.516854	0.472187	0.999985
GSU0514	513.789	345.754	474.725	371.159	-0.0231167	8.736	0.00237168	0.961158	0.999985
GSU0515	32.216	23.7629	27.2569	49.833	0.461828	5.05714	0.594502	0.440684	0.999985
GSU0516	33.1174	35.7852	57.1775	40.4507	0.502612	5.38044	0.935702	0.333386	0.999985
GSU0517	103.168	99.4095	109.943	106.677	0.0966867	6.71182	0.0731513	0.786803	0.999985
GSU0518	201.137	163.055	249.332	212.953	0.344071	7.691	0.865658	0.35216	0.999985
GSU0519	6.02584	10.7215	3.3826	8.90121	-0.446717	2.86509	0.154809	0.693981	0.999985
GSU0520	79.8547	80.0588	44.268	83.9257	-0.318778	6.171	0.521022	0.470406	0.999985
GSU0521	105.316	79.0939	158.084	88.9777	0.421862	6.75342	1.10059	0.294136	0.999985
GSU0522	148.053	126.24	115.58	102.965	-0.3278	6.94527	0.876066	0.349281	0.999985
GSU0523	118.245	124.04	98.0138	148.411	0.0245327	6.93314	0.00453396	0.946315	0.999985
GSU0524	245.133	203.806	318.21	277.977	0.409238	8.02959	1.0828	0.298072	0.999985
GSU0525	5.18618	16.196	4.26502	12.5785	-0.343897	3.26078	0.0962427	0.756386	0.999985
GSU0526	14.4842	20.8901	9.9027	21.4339	-0.174646	4.06221	0.0390842	0.843282	0.999985
GSU0527	155.77	145.396	163.068	151.447	0.0625546	7.26627	0.0316177	0.858869	0.999985
GSU0528	86.9055	77.3811	80.6106	92.7009	0.0772018	6.39959	0.0405462	0.840416	0.999985
GSU0529	144.398	119.931	94.9907	140.163	-0.168629	6.96459	0.214097	0.643575	0.999985
GSU0530	67.7784	52.4041	51.8503	60.2235	-0.100699	5.8602	0.052805	0.818252	0.999985
GSU0531	341.361	219.947	191.55	328.211	-0.1109	8.07838	0.0631982	0.801511	0.999985
GSU0533	36.155	34.5928	32.4044	30.0144	-0.180721	5.05817	0.10111	0.750502	0.999985
GSU0538	14.2373	18.4834	15.8999	27.895	0.420636	4.25964	0.268509	0.604334	0.999985
GSU0539	20.3743	17.9197	43.8104	15.4311	0.62925	4.60908	0.704184	0.401381	0.999985
GSU0540	0.333397	4.26041	0.196093	2.07351	-1.01419	0.804617	0.467347	0.49421	0.999985
GSU0541	218.498	212.793	214.477	240.367	0.0767228	7.79155	0.0431499	0.835443	0.999985
GSU0542	194.914	150.87	126.039	109.77	-0.552268	7.18412	2.36871	0.123789	0.999985
GSU0543	13.1383	24.5326	20.4264	20.506	0.119726	4.29836	0.0226145	0.880464	0.999985
GSU0544	38.4888	36.4682	53.6478	36.3953	0.264431	5.36714	0.259253	0.610634	0.999985
GSU0545	43.6503	53.7266	42.3234	52.2387	-0.0422648	5.58528	0.00798397	0.928801	0.999985
GSU0546	15.5462	19.6326	8.46468	16.6339	-0.486837	3.91615	0.281004	0.596044	0.999985
GSU0547	254.777	224.36	265.33	255.065	0.119169	7.96525	0.0953237	0.757515	0.999985
GSU0548	69.4947	104.103	158.574	61.0827	0.339329	6.61964	0.53665	0.463824	0.999985
GSU0549	11.9776	15.4372	24.7241	21.4454	0.751851	4.20315	0.850358	0.356451	0.999985
GSU0551	7.82865	9.06285	3.82381	8.05347	-0.507643	2.8519	0.205993	0.649926	0.999985
GSU0552	229.982	146.025	258.892	253.117	0.445423	7.7946	1.29829	0.254526	0.999985
GSU0553	91.1038	65.8899	113.816	84.0861	0.334029	6.47163	0.714986	0.397793	0.999985
GSU0556	2.803	2.3958	2.40214	2.35991	-0.126491	1.33063	0.010997	0.916482	0.999985
GSU0559	13.6446	10.0385	11.8309	13.117	0.0751157	3.60674	0.00605334	0.937985	0.999985
GSU0562	43.6874	32.4246	29.2669	29.4759	-0.373663	5.07634	0.430389	0.511798	0.999985
GSU0563	85.4731	61.2826	102.965	69.9381	0.236477	6.32081	0.333714	0.56348	0.999985
GSU0564	161.339	119.161	175.029	126.713	0.105274	7.18571	0.0806694	0.776392	0.999985
GSU0566	30.2527	32.7173	35.215	32.6378	0.107706	5.03255	0.0346767	0.852275	0.999985
GSU0567	14.6818	26.0069	11.8146	23.3471	-0.210456	4.24716	0.063942	0.800371	0.999985
GSU0568	9.47094	19.3507	6.9613	16.7141	-0.283519	3.71722	0.0837399	0.772292	0.999985
GSU0569	34.9326	41.7476	29.9695	41.0922	-0.109685	5.20795	0.0411473	0.839254	0.999985
GSU0570	18.6949	28.4244	23.188	28.7084	0.139328	4.63107	0.0399521	0.841574	0.999985
GSU0571	5.90236	16.5972	4.4938	13.7012	-0.306039	3.3508	0.0792175	0.778361	0.999985
GSU0572	35.4389	62.2691	37.1106	52.2731	-0.128402	5.54841	0.0633178	0.801327	0.999985
GSU0573	18.8061	32.3596	17.4033	26.9786	-0.205102	4.57976	0.0801236	0.77713	0.999985
GSU0574	29.8822	39.2434	27.9269	36.7962	-0.0948689	5.06558	0.0269841	0.86952	0.999985
GSU0575	64.8148	99.1601	117.313	104.031	0.432736	6.59027	1.28606	0.256775	0.999985
GSU0576	3.92668	12.7921	4.47746	9.23343	-0.28591	2.93268	0.0629632	0.801872	0.999985
GSU0577	97.8705	84.8937	136.53	118.454	0.480394	6.77427	1.7946	0.180367	0.999985
GSU0578	643.036	413.975	474.349	582.347	-0.000420103	9.04563	7.10632e-07	0.999327	0.999985
GSU0579	2082.98	1319.53	1529.51	2071.87	0.0819537	10.774	0.0200589	0.887373	0.999985
GSU0580	4433.32	2650.75	1860.11	4883.13	-0.0711341	11.7552	0.0114846	0.914657	0.999985
GSU0581	45.2926	27.2644	12.746	37.6554	-0.525284	4.94331	0.582363	0.445388	0.999985
GSU0582	8.39666	49.6505	2.90871	32.2712	-0.722141	4.54457	0.501511	0.478837	0.999985
GSU0583	71.1741	84.7745	106.413	108.521	0.462806	6.5352	1.55104	0.212982	0.999985
GSU0584	151.77	135.336	144.635	127.229	-0.078716	7.12688	0.0503176	0.822512	0.999985
GSU0585	32.1543	36.0779	40.3788	31.6755	0.0785341	5.13323	0.0203062	0.886685	0.999985
GSU0586	207.2	161.722	255.329	172.766	0.214579	7.63864	0.321301	0.570827	0.999985
GSU0587	60.4066	51.8403	57.7494	53.1438	-0.0175182	5.80244	0.00162501	0.967845	0.999985
GSU0588	241.305	156.443	155.012	150.438	-0.380902	7.45799	1.0595	0.303329	0.999985
GSU0589	43.4898	33.01	44.5458	33.1647	0.0225858	5.26965	0.00176161	0.966521	0.999985
GSU0590	60.1349	51.1357	111.789	71.519	0.720102	6.20294	2.91106	0.087974	0.999985
GSU0591	313.282	229.91	478.042	314.555	0.54511	8.38357	1.44988	0.228547	0.999985
GSU0592	239.811	164.356	306.412	294.29	0.571701	7.97293	2.05221	0.151985	0.999985
GSU0596	0.75323	7.32833	18.4818	6.08306	1.60302	3.03224	1.61751	0.20344	0.999985
GSU0597	0.321049	3.72921	2.6636	2.73795	0.414578	1.25601	0.0959844	0.756703	0.999985
GSU0598	497.132	337.266	536.086	515.147	0.333277	8.8809	0.473724	0.491279	0.999985
GSU0599	113.194	93.6205	202.368	126.324	0.668328	7.065	3.14532	0.0761451	0.999985
GSU0601	370.342	341.721	387.921	296.707	-0.0566995	8.4479	0.0169129	0.896527	0.999985
GSU0602	56.4676	59.9709	82.4571	51.8378	0.205701	5.97055	0.211497	0.645597	0.999985
GSU0603	122.715	92.0269	93.569	102.977	-0.127686	6.68436	0.120837	0.728129	0.999985
GSU0604	606.647	424.219	570.794	415.917	-0.0631639	8.97848	0.0164337	0.897995	0.999985
GSU0605	225.166	191.133	200.881	158.309	-0.212904	7.59914	0.342121	0.558608	0.999985
GSU0606	341.67	230.561	206.649	315.346	-0.13252	8.09583	0.0959749	0.756714	0.999985
GSU0607	48.5278	56.5777	38.3035	64.886	-0.0263895	5.70321	0.00317338	0.955077	0.999985
GSU0608	95.6355	95.6477	67.0148	91.6584	-0.269551	6.45146	0.48745	0.485067	0.999985
GSU0609	714.322	480.483	392.268	628.469	-0.227148	9.11351	0.195572	0.658319	0.999985
GSU0610	258.42	183.046	149.717	211.292	-0.290204	7.6485	0.577211	0.447407	0.999985
GSU0611	36.0316	32.7715	20.7205	32.3743	-0.373718	4.93078	0.363143	0.546766	0.999985
GSU0612	1215.82	750.135	1242.27	915.014	0.133978	10.0096	0.0590713	0.80797	0.999985
GSU0613	2141.77	1462.05	2067.33	1642.35	0.0417679	10.8364	0.00529708	0.94198	0.999985
GSU0614	3661.48	2581.79	4747	2928.74	0.298003	11.7648	0.236649	0.626637	0.999985
GSU0615	550.167	419.753	944.498	347.903	0.414102	9.14364	0.538136	0.463206	0.999985
GSU0616	131.247	117.947	163.362	80.8899	-0.0290229	6.94702	0.00524878	0.942245	0.999985
GSU0617	79.2497	73.641	81.6727	64.1299	-0.0685509	6.22299	0.0291788	0.864367	0.999985
GSU0621	110.206	92.2546	133.507	91.5209	0.152385	6.74006	0.163841	0.685645	0.999985
GSU0622	92.5856	106.358	113.407	95.4274	0.0699389	6.67199	0.0372675	0.846922	0.999985
GSU0623	144.027	114.456	128.931	130.23	0.00379499	7.0161	0.0001152	0.991436	0.999985
GSU0624	24.9554	42.9618	19.5439	32.5003	-0.383893	4.90773	0.351334	0.553359	0.999985
GSU0625	89.2886	79.5926	116.054	77.2927	0.195092	6.50113	0.247048	0.619162	0.999985
GSU0626	181.491	141.927	154.75	146.337	-0.103215	7.2868	0.0828984	0.773407	0.999985
GSU0627	234.341	181.105	291.623	208.348	0.267158	7.83843	0.458097	0.498515	0.999985
GSU0628	46.2557	52.5884	44.5295	44.781	-0.146332	5.55655	0.0953604	0.75747	0.999985
GSU0629	107.44	101.469	137.51	95.1639	0.155351	6.78685	0.176832	0.67411	0.999985
GSU0630	22.2882	33.3461	18.4327	23.3929	-0.411509	4.6083	0.340835	0.559348	0.999985
GSU0631	42.3291	50.8213	28.7276	39.7977	-0.442798	5.3379	0.708717	0.39987	0.999985
GSU0632	96.611	80.3406	101.249	82.3104	0.0528531	6.49429	0.0192096	0.889767	0.999985
GSU0633	35.2907	45.5202	38.5976	39.1905	-0.0550178	5.31016	0.0110369	0.916331	0.999985
GSU0634	30.2527	49.5855	28.4008	42.3294	-0.174656	5.23529	0.0992898	0.752684	0.999985
GSU0636	286.499	247.505	247.077	229.873	-0.163012	7.98164	0.178354	0.672791	0.999985
GSU0637	41.724	47.0813	27.453	40.3132	-0.38993	5.29165	0.536004	0.464093	0.999985
GSU0638	15.7684	22.0067	15.7201	17.264	-0.195646	4.14694	0.0549743	0.814623	0.999985
GSU0639	12.5456	8.4124	11.4714	10.6654	0.0789553	3.43269	0.00616493	0.937417	0.999985
GSU0640	91.6348	62.2258	87.098	62.3886	-0.0416662	6.24528	0.00986099	0.920898	0.999985
GSU0642	832.999	651.766	1094.72	610.094	0.199374	9.63919	0.133911	0.714411	0.999985
GSU0643	225.846	139.488	150.665	130.677	-0.37689	7.33712	0.984359	0.321125	0.999985
GSU0644	305.997	180.162	221.814	137.963	-0.434363	7.72457	1.08397	0.297812	0.999985
GSU0645	864.955	542.589	807.266	579.77	-0.0211789	9.44846	0.00159931	0.9681	0.999985
GSU0646	559.823	366.449	501.279	355.647	-0.112272	8.80033	0.0528872	0.818113	0.999985
GSU0647	51.3925	42.8209	35.7543	30.1404	-0.515804	5.32381	0.979057	0.322432	0.999985
GSU0648	667.201	431.732	974.19	464.26	0.388402	9.30918	0.493708	0.482278	0.999985
GSU0649	117.393	77.3811	88.6504	89.7223	-0.126868	6.54398	0.107836	0.742622	0.999985
GSU0650	34.3028	30.7551	33.009	32.3514	0.00669392	5.0281	0.000132658	0.99081	0.999985
GSU0651	332.014	218.126	282.096	215.897	-0.143685	8.03374	0.121289	0.72764	0.999985
GSU0652	305.169	220.186	293.764	261.732	0.0804812	8.07808	0.0393327	0.842791	0.999985
GSU0653	151.177	122.413	184.654	125.797	0.182293	7.19016	0.244159	0.621218	0.999985
GSU0654	43.0946	31.5682	28.5806	70.9233	0.414575	5.4452	0.54279	0.461279	0.999985
GSU0655	119.529	65.955	65.9199	182.24	0.420117	6.76072	0.746794	0.387493	0.999985
GSU0656	668.819	379.555	458.629	490.07	-0.144124	8.96374	0.0830888	0.773154	0.999985
GSU0657	52.4545	31.4381	37.9767	42.1118	-0.0668649	5.35826	0.015845	0.899829	0.999985
GSU0658	258.914	238.897	259.219	527.084	0.659516	8.32667	1.97961	0.159432	0.999985
GSU0659	21.5844	37.91	26.5216	28.6626	-0.108518	4.84274	0.0276239	0.867996	0.999985
GSU0660	222.018	151.608	166.891	145.936	-0.256227	7.42322	0.482187	0.487433	0.999985
GSU0661	1233.58	789.237	958.323	835.74	-0.173137	9.89822	0.0997136	0.752174	0.999985
GSU0662	676.561	410.332	778.816	435.896	0.160394	9.16848	0.0914486	0.762344	0.999985
GSU0663	259.445	154.155	308.454	141.881	0.122718	7.75493	0.0734	0.786449	0.999985
GSU0664	154.795	119.183	131.105	97.8789	-0.258868	6.97458	0.510095	0.475098	0.999985
GSU0665	159.586	99.0517	89.8923	108.877	-0.379757	6.83766	1.02272	0.311874	0.999985
GSU0666	910.581	636.459	944.302	930.938	0.277566	9.74078	0.27212	0.601913	0.999985
GSU0667	2306.01	1399.45	1818.19	1815.61	-0.0281738	10.8414	0.00238619	0.96104	0.999985
GSU0668	401.114	265.424	257.47	280.52	-0.309092	8.23437	0.525801	0.468378	0.999985
GSU0670	3715.47	2481.69	4311.56	4647.54	0.531746	11.8876	0.769389	0.380406	0.999985
GSU0671	65.4199	64.4915	67.8155	55.6182	-0.073852	5.98552	0.0297841	0.862981	0.999985
GSU0672	82.9788	63.6242	132.199	70.9233	0.470329	6.45044	1.22934	0.267535	0.999985
GSU0673	6.64324	21.8224	11.5368	15.0301	-0.0995924	3.78499	0.0104195	0.918696	0.999985
GSU0674	977.088	652.037	1553.53	1065.89	0.685147	10.0528	1.542	0.214321	0.999985
GSU0675	24.4615	20.6191	9.91904	19.0969	-0.635355	4.21344	0.588921	0.442837	0.999985
GSU0676	6.33454	16.3045	2.22239	10.4477	-0.836721	3.14678	0.523089	0.469527	0.999985
GSU0677	12.0023	30.2239	4.64087	20.9184	-0.723879	4.0854	0.560904	0.453896	0.999985
GSU0678	20.7077	32.7065	11.4388	24.8821	-0.556159	4.48938	0.525274	0.4686	0.999985
GSU0679	22.2882	26.9717	19.7237	33.3595	0.107963	4.67875	0.0242681	0.876205	0.999985
GSU0680	219.375	222.419	291.607	261.114	0.323162	7.95799	0.704376	0.401317	0.999985
GSU0681	24.0787	38.2678	45.9021	36.6359	0.404614	5.17971	0.533902	0.464971	0.999985
GSU0682	7.81631	19.9361	8.46468	15.5342	-0.20951	3.69657	0.0454788	0.831126	0.999985
GSU0683	2.40787	32.4029	2.84335	20.6549	-0.566659	3.86867	0.229097	0.632194	0.999985
GSU0684	0.605054	9.83254	0.653643	5.96851	-0.65547	2.10289	0.214789	0.643039	0.999985
GSU0685	176.713	143.575	279.024	118.923	0.313135	7.48849	0.536056	0.464072	0.999985
GSU0686	1088.2	783.405	1624.86	803.652	0.375794	10.0702	0.431669	0.511171	0.999985
GSU0687	105.193	99.236	130.598	92.4717	0.125816	6.7401	0.115241	0.734254	0.999985
GSU0688	1158.36	822.638	1142.42	927.192	0.0631351	9.98396	0.0137749	0.90657	0.999985
GSU0689	406.324	326.111	281.9	348.808	-0.215711	8.41283	0.244503	0.620973	0.999985
GSU0690	37.8467	40.1324	41.8659	44.6206	0.149395	5.36251	0.0855625	0.769896	0.999985
GSU0691	0.926103	12.0007	1.25826	8.55753	-0.396638	2.51499	0.0851499	0.770436	0.999985
GSU0692	15.9413	31.8067	14.9521	22.7399	-0.341077	4.41866	0.190868	0.662195	0.999985
GSU0693	16.5217	54.0519	37.9603	54.4726	0.38925	5.34971	0.397438	0.528415	0.999985
GSU0694	8.86589	25.6383	3.17017	17.012	-0.77321	3.77624	0.533292	0.465226	0.999985
GSU0695	37.1429	40.8695	24.9855	31.0225	-0.47797	5.06744	0.698947	0.403138	0.999985
GSU0696	15.361	27.0042	12.6643	21.9036	-0.293295	4.26756	0.129079	0.719389	0.999985
GSU0697	63.9381	70.6924	73.012	84.109	0.222896	6.18909	0.308283	0.578736	0.999985
GSU0698	23.4366	68.9687	18.1713	57.4855	-0.288321	5.39383	0.187923	0.664651	0.999985
GSU0699	18.0775	39.4602	19.3805	39.1447	0.0246635	4.86011	0.00127036	0.971568	0.999985
GSU0700	40.1558	73.782	46.2289	71.9085	0.0522839	5.8591	0.0118235	0.913412	0.999985
GSU0701	0.864363	33.8773	2.61457	21.2621	-0.540788	3.87631	0.177704	0.673354	0.999985
GSU0702	24.659	135.238	20.7368	105.864	-0.336747	6.16298	0.205435	0.650369	0.999985
GSU0703	1.22246	10.0602	0.620961	7.0339	-0.558782	2.25248	0.165957	0.68373	0.999985
GSU0704	4.44529	35.8286	4.42843	24.9394	-0.455336	4.12437	0.181625	0.669981	0.999985
GSU0705	2.44491	21.508	3.08846	13.8387	-0.500504	3.35753	0.174757	0.675919	0.999985
GSU0706	44.8728	60.8056	58.1416	74.0965	0.323485	5.89492	0.540349	0.462288	0.999985
GSU0707	1.60524	11.7188	1.09485	7.49214	-0.633047	2.46154	0.227235	0.633582	0.999985
GSU0708	25.795	23.1341	23.4495	31.8931	0.177785	4.7056	0.0693328	0.792311	0.999985
GSU0710	0.901407	10.6239	2.58189	7.49214	-0.193888	2.44062	0.0220561	0.881938	0.999985
GSU0711	8.95233	32.6848	26.5869	28.3533	0.399878	4.59512	0.264985	0.606716	0.999985
GSU0712	5.12443	14.4398	16.6025	13.4836	0.620631	3.6365	0.388723	0.532972	0.999985
GSU0717	39.3038	32.1211	30.3617	22.4306	-0.436171	4.95787	0.509665	0.475284	0.999985
GSU0718	195.79	176.108	386.565	173.316	0.59016	7.86398	1.76163	0.184421	0.999985
GSU0719	68.0871	69.6625	131.284	75.5858	0.58655	6.42923	2.03793	0.153418	0.999985
GSU0720	23.3625	31.3297	24.2175	25.4664	-0.138559	4.70705	0.0423001	0.837049	0.999985
GSU0721	92.1287	85.5875	81.5257	69.2393	-0.237318	6.3601	0.381638	0.536728	0.999985
GSU0722	35.9328	39.341	61.0993	34.8487	0.34993	5.42049	0.447875	0.503346	0.999985
GSU0723	151.782	143.531	238.155	128.191	0.310884	7.37014	0.618956	0.431436	0.999985
GSU0724	67.4573	56.7187	97.8668	59.2154	0.339019	6.13622	0.613451	0.433491	0.999985
GSU0725	1.88925	5.87567	1.8302	3.83771	-0.453533	1.75968	0.135795	0.712498	0.999985
GSU0726	83.5715	72.6545	83.9441	46.4421	-0.260996	6.16344	0.354216	0.551736	0.999985
GSU0727	3.56858	16.402	13.8572	18.2492	0.684819	3.70539	0.450977	0.501871	0.999985
GSU0728	45.3296	73.5652	40.8527	60.8765	-0.224857	5.78614	0.232465	0.629702	0.999985
GSU0729	20.436	29.606	33.8914	27.9065	0.304308	4.80653	0.215655	0.642371	0.999985
GSU0731	34.7968	45.2167	39.3003	42.3409	0.0290513	5.33767	0.00312082	0.95545	0.999985
GSU0732	59.9868	48.2738	31.6363	45.8578	-0.482168	5.53807	0.963417	0.326327	0.999985
GSU0733	11.4713	26.8308	12.027	28.1471	0.0689757	4.2962	0.00671693	0.934681	0.999985
GSU0734	186.134	177.734	278.354	160.428	0.270029	7.64879	0.481709	0.487649	0.999985
GSU0735	155.672	136.279	149.668	102.851	-0.209404	7.08896	0.331188	0.56496	0.999985
GSU0736	158.635	133.926	228.595	84.9338	0.0997593	7.2436	0.0491136	0.824613	0.999985
GSU0737	15.9537	29.7903	8.5137	17.1723	-0.832301	4.16072	0.924141	0.33639	0.999985
GSU0739	644.185	481.328	798.54	581.694	0.294326	9.29108	0.334187	0.563204	0.999985
GSU0740	125.135	102.987	155.959	108.51	0.213232	6.94452	0.341056	0.55922	0.999985
GSU0741	124.234	109.762	159.129	114.078	0.223449	6.98669	0.383216	0.535887	0.999985
GSU0742	230.6	195.643	291.002	208.921	0.230004	7.85527	0.345312	0.556779	0.999985
GSU0743	213.251	196.055	325.907	216.734	0.406785	7.89487	1.03193	0.309705	0.999985
GSU0745	157.857	132.083	194.23	149.442	0.24524	7.30767	0.460237	0.497513	0.999985
GSU0746	9.92782	21.3129	10.9812	39.8435	0.702201	4.36065	0.669124	0.413357	0.999985
GSU0748	0.12348	8.5967	0.964124	9.78331	0.301736	2.29196	0.0398647	0.841745	0.999985
GSU0750	1.32124	34.7445	2.6636	22.5451	-0.516429	3.94011	0.173184	0.677298	0.999985
GSU0751	32.2284	35.3516	25.966	39.0072	-0.0566231	5.05156	0.00952551	0.922251	0.999985
GSU0752	27.8325	55.472	55.1512	47.9313	0.307218	5.54291	0.355339	0.551106	0.999985
GSU0753	5.43314	16.7056	20.2629	19.7614	0.854089	3.96021	0.840331	0.359302	0.999985
GSU0754	44.0331	157.353	121.904	186.559	0.615116	6.99422	1.45227	0.228163	0.999985
GSU0755	1.18541	5.48541	0.980465	3.33366	-0.627582	1.47272	0.235566	0.627427	0.999985
GSU0756	2.66718	36.5658	4.47746	26.9442	-0.32009	4.14517	0.0820812	0.774497	0.999985
GSU0757	13.3853	30.0397	13.1219	24.2292	-0.217242	4.3378	0.0713271	0.789414	0.999985
GSU0758	34.3152	35.4817	6.76521	89.1152	0.458254	5.37325	0.319255	0.572056	0.999985
GSU0759	20.6953	40.501	25.2143	33.4053	-0.0620308	4.90594	0.00923341	0.923449	0.999985
GSU0761	105.316	106.727	116.267	101.109	0.035797	6.74657	0.0100074	0.920315	0.999985
GSU0762	77.2617	75.8526	58.7789	86.1137	-0.0795075	6.2197	0.0375345	0.846381	0.999985
GSU0766	2.32143	47.1897	7.33715	34.001	-0.260132	4.5073	0.0596009	0.807128	0.999985
GSU0767	42.3167	43.8941	48.2389	38.7896	0.01354	5.43743	0.000738008	0.978327	0.999985
GSU0768	19.2135	28.6846	30.5742	28.4793	0.301974	4.74213	0.203245	0.652114	0.999985
GSU0770	11.3972	20.5107	5.32719	16.3246	-0.559046	3.74613	0.321653	0.570616	0.999985
GSU0771	13.1877	28.1967	7.46788	24.4812	-0.373025	4.19864	0.175089	0.675628	0.999985
GSU0772	118.912	95.2033	101.2	144.917	0.201054	6.84653	0.303148	0.581916	0.999985
GSU0773	28.3758	48.5448	34.9046	47.0492	0.0914751	5.31268	0.0280319	0.867034	0.999985
GSU0774	15.361	28.1859	15.3116	29.2468	0.0332491	4.46292	0.00185877	0.965611	0.999985
GSU0775	276.053	242.301	244.021	210.857	-0.188468	7.92679	0.233643	0.628836	0.999985
GSU0776	136.149	113.849	118.979	110.148	-0.125775	6.90456	0.130768	0.717638	0.999985
GSU0782	2245.13	1505.59	3861.89	57.4626	0.0634424	10.905	0.0034718	0.953014	0.999985
GSU0783	1049.03	646.779	1695.29	29.4989	0.0244404	9.74006	0.000553871	0.981224	0.999985
GSU0784	4730.92	3414.37	7225.67	114.352	-0.150183	11.9186	0.0191493	0.889939	0.999985
GSU0785	4641.01	3381.03	9358.16	108.556	0.238895	12.0941	0.0450596	0.831895	0.999985
GSU0786	378.146	284.645	445.246	11.2267	-0.538059	8.12844	0.336737	0.561719	0.999985
GSU0787	68.8033	44.2518	104.076	3.7117	-0.0689743	5.7874	0.00594854	0.938523	0.999985
GSU0788	23.6465	21.2912	28.6623	2.96707	-0.507018	4.26032	0.273791	0.6008	0.999985
GSU0789	35.7723	35.5142	43.8268	32.1681	0.0921682	5.20337	0.0292831	0.864127	0.999985
GSU0790	135.532	139.217	139.406	94.0297	-0.235178	6.98948	0.413839	0.520027	0.999985
GSU0791	4.26007	11.2852	2.09166	10.3217	-0.324051	2.81123	0.0731834	0.786757	0.999985
GSU0792	54.1708	50.4636	18.8086	53.7738	-0.52734	5.47027	0.856486	0.354724	0.999985
GSU0793	64.5802	52.5016	10.3602	46.3733	-1.04479	5.44236	2.60785	0.106336	0.999985
GSU0795	25.6469	23.5894	2.97408	11.5704	-1.75835	3.99765	3.30372	0.0691233	0.999985
GSU0796	13.7928	20.4998	13.4324	14.9384	-0.273459	3.97193	0.0953135	0.757528	0.999985
GSU0797	66.8029	55.949	89.304	53.5562	0.218741	6.05368	0.241718	0.622968	0.999985
GSU0798	106.601	84.0373	88.9445	68.4144	-0.276832	6.44334	0.503894	0.477794	0.999985
GSU0799	703.171	503.237	1082.16	798.829	0.640766	9.59222	1.46894	0.225512	0.999985
GSU0800	496.724	289.371	368.72	337.375	-0.154839	8.54331	0.110208	0.739907	0.999985
GSU0801	9.50799	44.512	28.8093	38.8583	0.324914	4.92828	0.194855	0.658906	0.999985
GSU0802	7.68048	20.1637	22.8285	22.6139	0.706495	4.19738	0.684685	0.407978	0.999985
GSU0805	39.7113	35.1782	68.8613	65.161	0.839616	5.70739	3.51473	0.0608257	0.999985
GSU0806	167.094	134.241	134.013	154.528	-0.0625443	7.20451	0.0311284	0.859954	0.999985
GSU0807	174.169	125.709	156.531	99.4598	-0.22835	7.11885	0.354222	0.551733	0.999985
GSU0808	299.724	199.664	196.665	326.492	0.0671301	7.99809	0.0249016	0.874613	0.999985
GSU0809	250.727	159.098	130.908	214.064	-0.248445	7.56015	0.389094	0.532776	0.999985
GSU0811	97.9076	91.9727	82.0976	82.929	-0.202379	6.47171	0.293375	0.588066	0.999985
GSU0812	241.046	215.286	297.62	200.065	0.125117	7.89801	0.0979598	0.754292	0.999985
GSU0814	694.244	450.53	1071.98	878.298	0.768613	9.59579	2.09032	0.148235	0.999985
GSU0815	77.6815	63.6134	57.635	54.633	-0.331755	5.98677	0.598576	0.439122	0.999985
GSU0816	127.419	106.553	109.877	89.6765	-0.229602	6.76031	0.399679	0.527255	0.999985
GSU0817	290.981	203.058	313.847	171.105	-0.0268224	7.93529	0.00379219	0.950897	0.999985
GSU0818	210.83	169.614	227.419	208.497	0.196361	7.67323	0.285302	0.593247	0.999985
GSU0819	7.95214	22.4837	8.9876	18.822	-0.130048	3.8668	0.0182921	0.892416	0.999985
GSU0820	37.1429	49.5638	33.728	55.0683	0.0344769	5.45622	0.0044728	0.946678	0.999985
GSU0821	87.6093	73.2725	84.1566	60.5786	-0.152667	6.25604	0.140676	0.70761	0.999985
GSU0823	198.186	140.452	144.21	151.103	-0.197473	7.30846	0.294627	0.587271	0.999985
GSU0824	159.191	106.553	176.01	99.2078	0.0504613	7.07963	0.0158912	0.899684	0.999985
GSU0825	141.558	108.592	141.334	126.69	0.0995685	7.01756	0.0779057	0.780156	0.999985
GSU0826	411.202	302.89	699.954	422.595	0.652586	8.84292	1.71588	0.190225	0.999985
GSU0827	363.477	277.089	281.001	291.838	-0.161207	8.24496	0.148924	0.699566	0.999985
GSU0828	22.1277	44.9673	18.8249	44.2769	-0.0883543	5.02577	0.0181691	0.892776	0.999985
GSU0829	25.2147	44.989	37.8296	57.6345	0.44344	5.37305	0.660636	0.416335	0.999985
GSU0830	60.777	90.9537	112.606	139.257	0.731121	6.65711	3.68736	0.0548265	0.999985
GSU0831	10.8292	10.6239	25.5084	27.895	1.31564	4.22784	2.60234	0.106706	0.999985
GSU0832	8.76711	16.7489	16.8313	24.5728	0.698318	4.06655	0.629962	0.427369	0.999985
GSU0834	26.4248	17.9956	36.6857	44.8955	0.877074	4.97839	2.11476	0.145885	0.999985
GSU0836	5.6554	7.43674	5.81743	6.75896	-0.0579377	2.68766	0.00263708	0.959045	0.999985
GSU0837	2.30908	9.81086	1.79752	6.80478	-0.493948	2.38123	0.156288	0.692597	0.999985
GSU0841	180.294	150.935	272.504	163.578	0.396718	7.58384	1.07281	0.300313	0.999985
GSU0842	146.102	157.104	197.122	151.905	0.202994	7.34945	0.318839	0.572306	0.999985
GSU0843	85.2879	85.5984	125.483	95.7252	0.372297	6.6154	1.03368	0.309296	0.999985
GSU0844	104.057	108.18	130.255	93.4684	0.0759579	6.76837	0.0427759	0.836148	0.999985
GSU0845	90.4247	64.73	134.618	62.8698	0.347937	6.46242	0.614349	0.433155	0.999985
GSU0846	555.822	404.229	635.717	378.032	0.0785061	8.94683	0.0239249	0.877076	0.999985
GSU0847	161.698	113.383	139.798	88.382	-0.269758	6.97544	0.495024	0.481695	0.999985
GSU0848	57.9617	34.9071	56.916	22.4879	-0.226181	5.42931	0.153634	0.695086	0.999985
GSU0849	26.6347	26.9284	19.07	15.7404	-0.621751	4.46721	0.712224	0.398707	0.999985
GSU0850	770.382	511.704	834.457	658.013	0.219208	9.43809	0.176999	0.673965	0.999985
GSU0851	76.6937	66.5946	89.2223	71.8741	0.168953	6.2502	0.178804	0.672403	0.999985
GSU0852	6.18637	11.3177	4.33039	7.57233	-0.556071	2.88345	0.248255	0.618306	0.999985
GSU0853	328.161	259.408	328.113	146.062	-0.30939	8.05235	0.458662	0.49825	0.999985
GSU0854	136.174	109.817	141.595	60.3037	-0.285114	6.8073	0.444383	0.505015	0.999985
GSU0855	325.408	258.215	488.811	283.75	0.404591	8.40543	0.769694	0.380312	0.999985
GSU0856	594.286	382.287	903.417	545.586	0.569252	9.24416	1.16917	0.279572	0.999985
GSU0857	34.2658	31.991	29.5283	37.7356	0.0218528	5.06202	0.00145626	0.969559	0.999985
GSU0858	37.5504	45.3684	48.0428	45.7891	0.178336	5.46637	0.131649	0.716729	0.999985
GSU0859	100.587	88.6555	91.4937	98.4632	0.00546841	6.56719	0.000227328	0.98797	0.999985
GSU0860	54.6648	56.8054	47.6016	54.5757	-0.125533	5.73978	0.0806102	0.776472	0.999985
GSU0861	249.541	184.173	294.532	266.2	0.370564	7.95789	0.882029	0.347647	0.999985
GSU0862	221.931	155.716	200.603	230.114	0.189731	7.65904	0.259915	0.610179	0.999985
GSU0863	97.6236	63.2014	71.2308	76.0326	-0.127036	6.26767	0.0956531	0.75711	0.999985
GSU0864	64.0987	50.095	56.8833	56.8898	-0.00529626	5.8333	0.000149775	0.990236	0.999985
GSU0865	73.7919	58.2255	45.3465	64.0497	-0.271018	5.91598	0.381143	0.536992	0.999985
GSU0866	167.884	112.744	120.14	119.828	-0.225788	7.02429	0.381413	0.536848	0.999985
GSU0867	262.445	182.493	168.591	173.82	-0.377855	7.62104	1.04715	0.306165	0.999985
GSU0868	138.409	130.945	140.746	103.16	-0.143247	7.00382	0.159129	0.68996	0.999985
GSU0869	1120.44	712.637	1226.84	1071.74	0.32648	10.0125	0.363713	0.546451	0.999985
GSU0870	8.16205	16.8031	3.41529	11.0664	-0.785157	3.30605	0.52141	0.470241	0.999985
GSU0871	229.13	195.588	168.836	179.456	-0.286189	7.59453	0.656223	0.417897	0.999985
GSU0872	1194.96	723.434	1037.32	785.471	-0.0737521	9.86931	0.0176711	0.894247	0.999985
GSU0874	468.917	408.619	640.015	423.798	0.277703	8.92291	0.319458	0.571934	0.999985
GSU0876	18.8061	36.1863	24.0377	34.2187	0.0832197	4.82468	0.0153745	0.90132	0.999985
GSU0877	77.0147	68.8603	92.8664	68.8727	0.14886	6.26542	0.13672	0.711564	0.999985
GSU0878	13.2494	31.5574	21.2761	30.2206	0.200763	4.59108	0.0733918	0.786461	0.999985
GSU0879	17.0156	31.4056	24.2829	26.0506	0.0558419	4.62726	0.00623215	0.937077	0.999985
GSU0880	96.7222	117.167	105.449	133.438	0.159506	6.82298	0.202543	0.652676	0.999985
GSU0881	172.119	167.901	147.233	209.849	0.0706877	7.44544	0.0376342	0.84618	0.999985
GSU0882	61.0981	58.0412	29.6754	103.859	0.164763	5.98176	0.0904857	0.763561	0.999985
GSU0883	486.932	336.8	274.775	631.951	0.138519	8.75703	0.0692975	0.792362	0.999985
GSU0884	12.2739	39.2868	31.669	54.3123	0.737712	5.10482	1.255	0.2626	0.999985
GSU0885	521.692	390.375	567.575	370.884	0.0411428	8.85379	0.00704317	0.933117	0.999985
GSU0886	81.5711	86.8234	66.6716	82.7343	-0.17254	6.31244	0.198775	0.655712	0.999985
GSU0887	42.2056	40.3167	28.7113	34.2989	-0.389106	5.18622	0.523907	0.46918	0.999985
GSU0888	1.60524	3.55576	0.522915	2.09642	-0.975821	0.98128	0.557089	0.455435	0.999985
GSU0889	2.14856	7.63187	1.40533	6.06015	-0.388905	2.11793	0.0963363	0.756271	0.999985
GSU0890	180.306	155.543	142.135	201.841	0.0345569	7.40924	0.00888664	0.924896	0.999985
GSU0891	293.068	259.44	422.711	264.711	0.315174	8.27615	0.52322	0.469471	0.999985
GSU0892	74.8908	104.038	68.3384	70.614	-0.364807	6.31281	0.858266	0.354224	0.999985
GSU0893	144.423	103.659	141.007	103.756	-0.0194746	6.94527	0.00280001	0.9578	0.999985
GSU0894	261.951	177.278	180.569	199.985	-0.206845	7.67928	0.297527	0.585437	0.999985
GSU0895	83.4357	110.369	153.982	89.8369	0.331076	6.77385	0.701704	0.402212	0.999985
GSU0896	91.7336	90.5526	79.8425	90.6732	-0.0962586	6.46313	0.0657481	0.797631	0.999985
GSU0897	34.4263	40.631	30.0349	34.6425	-0.214684	5.12761	0.151882	0.696743	0.999985
GSU0898	62.9503	87.7665	47.6669	79.8588	-0.240923	6.12075	0.295882	0.586475	0.999985
GSU0899	28.4993	51.7211	17.0764	51.4941	-0.226143	5.21823	0.127704	0.720825	0.999985
GSU0900	17.5466	35.4167	20.6715	30.4955	-0.0497218	4.70371	0.00496344	0.943834	0.999985
GSU0902	4.67991	11.6755	2.25507	8.2024	-0.644591	2.75108	0.295228	0.586889	0.999985
GSU0903	1.65464	8.96528	1.56874	6.7475	-0.352154	2.25201	0.0767006	0.781819	0.999985
GSU0904	8.43371	26.3863	9.05296	15.6831	-0.49315	3.89887	0.26495	0.60674	0.999985
GSU0905	11.5331	14.1363	10.9649	9.53128	-0.324721	3.5319	0.10893	0.741366	0.999985
GSU0906	133.075	90.8561	133.163	45.0903	-0.329276	6.65204	0.469852	0.493055	0.999985
GSU0907	16.1883	28.9664	48.3206	32.4316	0.838413	4.97724	1.81327	0.178117	0.999985
GSU0908	1.11132	7.33917	1.92825	5.73939	-0.139859	2.02084	0.0120244	0.912682	0.999985
GSU0909	13.2865	39.1892	43.1241	40.7141	0.675807	5.09181	1.14006	0.285639	0.999985
GSU0910	48.997	65.7273	99.2884	89.7223	0.720222	6.24712	3.16924	0.0750372	0.999985
GSU0911	26.3878	25.8443	42.8463	32.5919	0.53026	4.99733	0.820694	0.364977	0.999985
GSU0912	23.1649	31.4923	10.4583	24.9623	-0.62551	4.49488	0.663748	0.41524	0.999985
GSU0913	229.846	208.933	190.079	185.528	-0.22427	7.66975	0.382824	0.536096	0.999985
GSU0914	289.389	209.215	233.253	128.581	-0.462625	7.74909	1.24171	0.265142	0.999985
GSU0915	8.03857	13.2582	6.22595	6.87352	-0.700992	3.10865	0.424613	0.514644	0.999985
GSU0916	22.5475	40.0565	32.339	29.3614	-0.0210567	4.9589	0.00115538	0.972884	0.999985
GSU0917	15.1634	21.3671	37.9113	21.4225	0.699534	4.58425	0.932262	0.334276	0.999985
GSU0918	149.078	131.368	300.578	119.851	0.584063	7.45319	1.76395	0.184133	0.999985
GSU0921	707.147	533.548	541.119	432.986	-0.349004	9.11302	0.499682	0.47964	0.999985
GSU0922	281.251	240.382	283.714	284.163	0.122545	8.08959	0.0954466	0.757364	0.999985
GSU0923	668.659	567.534	692.911	505.524	-0.0447572	9.24954	0.00801285	0.928673	0.999985
GSU0924	81.4106	80.5791	103.635	83.5934	0.208838	6.44838	0.301466	0.582965	0.999985
GSU0925	61.6908	64.5674	61.6386	59.6621	-0.0578027	5.95221	0.0188438	0.890815	0.999985
GSU0926	171.02	164.194	147.184	148.411	-0.181455	7.30129	0.266644	0.605592	0.999985
GSU0927	229.414	213.79	190.602	190.419	-0.218093	7.68707	0.362619	0.547055	0.999985
GSU0928	1228.58	871.974	1717.12	972.397	0.356574	10.2259	0.39567	0.529334	0.999985
GSU0930	73.6684	71.8632	41.8659	82.677	-0.224498	6.07778	0.241402	0.623196	0.999985
GSU0931	54.7141	55.3094	63.5832	61.3003	0.182753	5.87655	0.182601	0.669148	0.999985
GSU0932	136.866	135.108	165.486	166.832	0.289097	7.23933	0.678441	0.410124	0.999985
GSU0933	39.6989	54.6698	37.4864	49.2373	-0.121814	5.50141	0.0611699	0.804656	0.999985
GSU0934	113.244	101.198	114.747	87.9467	-0.0813469	6.70471	0.049154	0.824542	0.999985
GSU0935	6.05054	32.8582	6.83057	25.6611	-0.259815	4.16022	0.0692212	0.792474	0.999985
GSU0936	7.8904	20.3589	7.8764	14.7093	-0.322634	3.67087	0.106606	0.744042	0.999985
GSU0937	2.01273	25.7034	2.67994	17.5962	-0.450615	3.58837	0.137445	0.710834	0.999985
GSU0938	2.95118	14.5266	3.77479	10.4592	-0.295894	2.99215	0.0635346	0.800994	0.999985
GSU0939	1.21011	5.52877	1.12753	2.81814	-0.771056	1.43299	0.361323	0.547772	0.999985
GSU0940	5.74184	32.0777	10.0498	25.5809	-0.0858967	4.20092	0.00818903	0.927895	0.999985
GSU0941	8.64363	22.4728	17.632	14.4802	0.04531	3.98478	0.00246724	0.960384	0.999985
GSU0942	21.4238	33.5954	10.8015	30.885	-0.40007	4.5972	0.27552	0.599653	0.999985
GSU0943	100.834	72.9581	49.4808	86.3772	-0.355075	6.27499	0.680111	0.409549	0.999985
GSU0947	3.1364	20.0662	4.01991	13.0941	-0.438808	3.33747	0.144847	0.703509	0.999985
GSU0948	8.01388	32.0885	7.35349	24.4354	-0.334938	4.17006	0.125067	0.723602	0.999985
GSU0949	7.58169	27.8607	7.41885	25.833	-0.0918475	4.10452	0.00913041	0.923875	0.999985
GSU0950	8.98937	29.4109	5.98084	24.7905	-0.319255	4.11453	0.109285	0.740959	0.999985
GSU0951	2.45726	13.1498	2.14068	9.98951	-0.363134	2.79989	0.0857898	0.769599	0.999985
GSU0952	0.654446	10.9383	1.24192	7.73271	-0.368744	2.37074	0.0716123	0.789004	0.999985
GSU0953	11.3478	12.9438	18.4001	21.8463	0.72835	4.01425	0.693556	0.404957	0.999985
GSU0954	22.2265	28.175	37.4211	36.9795	0.561786	4.96461	0.88371	0.347188	0.999985
GSU0955	32.0925	23.6761	33.8751	26.5776	0.116303	4.86191	0.0332503	0.855311	0.999985
GSU0957	47.1818	38.7339	52.6837	61.0941	0.405281	5.64235	0.779546	0.37728	0.999985
GSU0958	1.2595	2.25487	1.7485	3.91791	0.689086	1.21514	0.303583	0.581645	0.999985
GSU0962	49.7996	64.0904	34.0221	118.603	0.4225	6.05867	0.599994	0.43858	0.999985
GSU0963	22.9056	43.7532	19.4459	70.1786	0.427249	5.28905	0.426394	0.513764	0.999985
GSU0964	5.74184	4.58563	5.04939	9.98951	0.542361	2.67071	0.224031	0.635986	0.999985
GSU0966	17.4107	14.841	21.178	38.5834	0.889929	4.52535	1.44837	0.22879	0.999985
GSU0968	108.897	113.502	165.797	107.903	0.299346	6.95475	0.66611	0.414411	0.999985
GSU0969	202.656	181.311	290.904	176.97	0.285091	7.7346	0.524429	0.468958	0.999985
GSU0970	21.3868	74.8986	26.2928	49.9705	-0.336231	5.43179	0.285232	0.593292	0.999985
GSU0971	9.7673	14.1255	5.99718	10.7341	-0.513742	3.34813	0.246244	0.619732	0.999985
GSU0972	50.948	89.772	77.9633	132.785	0.582731	6.45768	1.77228	0.1831	0.999985
GSU0973	9.01407	23.21	14.0206	27.0931	0.351522	4.19859	0.164668	0.684894	0.999985
GSU0974	5.64305	24.4892	10.0988	28.1471	0.344058	4.09781	0.128069	0.720443	0.999985
GSU0976	9.89078	16.6297	8.97126	17.2296	-0.017343	3.72326	0.000328225	0.985546	0.999985
GSU0977	8.00153	11.4803	9.16735	17.9628	0.477835	3.54587	0.228767	0.63244	0.999985
GSU0978	7.07542	6.87302	9.13467	8.90121	0.370687	3.00365	0.117931	0.73129	0.999985
GSU0979	14.83	19.2531	18.1386	23.7136	0.296269	4.24862	0.135977	0.712313	0.999985
GSU0980	24.9677	41.7476	50.0691	51.4827	0.606046	5.39544	1.32258	0.25013	0.999985
GSU0983	14.1015	26.5598	18.6779	30.2779	0.267869	4.48738	0.12493	0.723748	0.999985
GSU0985	4.60582	6.8405	3.79113	8.72937	0.129659	2.58946	0.0123868	0.911382	0.999985
GSU0986	4.30946	10.5805	7.2391	10.7456	0.272399	3.04348	0.0612257	0.804569	0.999985
GSU0989	64.2468	89.2192	113.767	119.588	0.60457	6.59588	2.63115	0.104785	0.999985
GSU0992	47.1571	98.7156	88.6504	94.5223	0.328443	6.36258	0.565164	0.452187	0.999985
GSU0993	1.29654	11.4261	1.11119	8.05347	-0.472593	2.45999	0.124196	0.724527	0.999985
GSU0994	781.878	510.587	835.176	1781.49	1.01761	9.93267	3.02987	0.0817448	0.999985
GSU0996	14.5954	11.9898	12.3702	10.906	-0.191771	3.64271	0.0402541	0.840985	0.999985
GSU0997	82.1885	67.2775	66.9821	58.5968	-0.251247	6.10404	0.366726	0.544795	0.999985
GSU0998	698.01	547.511	729.254	570.811	0.061831	9.31384	0.0149785	0.902593	0.999985
GSU0999	96.4258	81.7065	77.6201	75.4598	-0.218655	6.37205	0.321893	0.570472	0.999985
GSU1000	224.771	171.468	157.773	166.202	-0.290465	7.49248	0.670404	0.412911	0.999985
GSU1001	11.5331	15.5564	30.3454	10.9633	0.608411	4.09767	0.46486	0.495361	0.999985
GSU1002	52.4915	44.241	31.9305	39.5227	-0.436886	5.3948	0.730478	0.392728	0.999985
GSU1003	292.204	213.009	223.513	212.151	-0.21367	7.87802	0.300006	0.583879	0.999985
GSU1004	143.743	122.587	132.559	112.691	-0.118989	6.99909	0.113112	0.736628	0.999985
GSU1005	99.5622	96.7318	64.8414	82.0125	-0.418545	6.42313	1.18854	0.275624	0.999985
GSU1006	3.48215	7.2416	1.91191	4.70836	-0.695038	2.12575	0.336139	0.562066	0.999985
GSU1007	179.133	148.442	298.176	201.348	0.608694	7.69207	2.51432	0.112816	0.999985
GSU1008	74.5204	60.5021	37.3394	72.3667	-0.299337	5.93567	0.410757	0.521585	0.999985
GSU1009	132.285	126.023	113.554	124.331	-0.118801	6.95505	0.117778	0.731458	0.999985
GSU1010	130.334	104.038	86.0521	168.94	0.121779	6.93507	0.0922973	0.761277	0.999985
GSU1011	72.7917	56.491	47.5362	92.2999	0.113383	6.07266	0.0601189	0.806308	0.999985
GSU1012	28.845	42.3222	35.7216	41.8368	0.124076	5.21749	0.052285	0.819134	0.999985
GSU1013	105.563	79.9395	85.6436	95.4274	-0.0348324	6.51835	0.00833604	0.927253	0.999985
GSU1014	65.3335	58.6266	69.1064	73.4665	0.201849	6.0587	0.233465	0.628967	0.999985
GSU1015	11.7306	14.1905	12.6317	14.7437	0.0787677	3.7387	0.00714869	0.932619	0.999985
GSU1016	50.8245	78.5519	78.1594	75.8837	0.251704	6.1473	0.355039	0.551275	0.999985
GSU1017	72.0508	84.9479	73.0283	56.5118	-0.277448	6.16309	0.455314	0.499822	0.999985
GSU1018	32.8581	46.5284	91.4447	12.9222	0.394451	5.52226	0.314778	0.574763	0.999985
GSU1019	116.775	124.213	196.943	113.791	0.36662	7.10804	0.92899	0.335126	0.999985
GSU1021	4.96391	12.4235	4.73891	8.35133	-0.409307	2.93488	0.133742	0.714583	0.999985
GSU1023	226.87	189.984	209.28	196.949	-0.0372485	7.68507	0.0103996	0.918774	0.999985
GSU1024	96.6234	68.4592	178.265	87.0188	0.684258	6.74971	2.59142	0.107444	0.999985
GSU1025	37.3899	43.6881	53.2883	39.6144	0.196294	5.44357	0.152411	0.696242	0.999985
GSU1026	176.676	129.937	238.662	131.731	0.272578	7.40322	0.464213	0.495661	0.999985
GSU1027	335.323	237.195	279.988	239.095	-0.14136	8.09236	0.119561	0.729511	0.999985
GSU1028	398.224	254.963	283.158	281.024	-0.211327	8.24967	0.241629	0.623032	0.999985
GSU1029	6.13697	37.3355	4.44477	24.6988	-0.576607	4.1846	0.315863	0.574105	0.999985
GSU1030	0.740882	30.4082	2.45116	20.2425	-0.45663	3.75397	0.122737	0.726085	0.999985
GSU1032	0.765578	41.1406	1.91191	29.1208	-0.433151	4.19108	0.110238	0.739874	0.999985
GSU1033	67.6055	77.728	62.4229	50.36	-0.365897	6.01244	0.727851	0.393581	0.999985
GSU1034	36.2168	68.3616	23.237	59.3414	-0.34054	5.54897	0.354566	0.55154	0.999985
GSU1035	11.7553	40.3383	13.2036	31.2745	-0.227865	4.59521	0.0802085	0.777015	0.999985
GSU1036	34.2535	56.014	80.5779	61.0598	0.649783	5.85797	1.99475	0.157846	0.999985
GSU1037	3.70441	45.9864	4.41209	30.6674	-0.502107	4.40756	0.220885	0.638367	0.999985
GSU1038	83.7691	82.7039	86.1992	76.7543	-0.0308611	6.36424	0.00646035	0.935938	0.999985
GSU1039	33.1545	61.2176	69.1391	64.8287	0.505358	5.83565	1.19052	0.275225	0.999985
GSU1041	14.0521	42.8534	18.4001	43.2573	0.115807	4.89085	0.0254014	0.873371	0.999985
GSU1042	5.95175	13.0956	14.3802	12.464	0.494821	3.52318	0.242708	0.622257	0.999985
GSU1044	85.078	83.7988	86.1339	72.4125	-0.0911178	6.35545	0.0568895	0.811482	0.999985
GSU1045	186.233	127.693	290.185	155.376	0.50515	7.56905	1.53471	0.215407	0.999985
GSU1046	118.578	98.7482	234.527	118.053	0.698007	7.1548	2.96271	0.0852049	0.999985
GSU1047	123.493	105.415	246.75	137.665	0.747831	7.26071	3.60259	0.0576897	0.999985
GSU1048	254.789	156.659	246.407	303.477	0.418445	7.90904	1.02705	0.310852	0.999985
GSU1049	18.9913	34.7554	38.6957	30.8965	0.372609	4.94761	0.350275	0.553958	0.999985
GSU1050	7.43352	35.1565	7.36983	23.3127	-0.472859	4.19749	0.24631	0.619686	0.999985
GSU1051	24.5849	22.8522	37.0452	18.7189	0.233136	4.69058	0.110379	0.739713	0.999985
GSU1052	9.39686	26.4297	24.5443	23.4387	0.421358	4.39074	0.277203	0.598541	0.999985
GSU1053	41.3042	46.3658	54.6446	44.4717	0.176954	5.54599	0.136477	0.711808	0.999985
GSU1054	16.9045	18.2233	22.3873	16.611	0.150696	4.21377	0.0346777	0.852273	0.999985
GSU1055	31.4751	49.7047	52.0954	41.8826	0.211081	5.45331	0.170534	0.679637	0.999985
GSU1056	31.6851	31.9151	34.7738	30.1175	0.0289447	5.00663	0.00246771	0.960381	0.999985
GSU1057	11.6936	15.9684	11.6839	11.5704	-0.250408	3.67295	0.0698327	0.79158	0.999985
GSU1058	62.4193	67.7003	64.2041	67.1772	0.0139272	6.03122	0.00109753	0.973572	0.999985
GSU1059	29.5982	35.5901	46.1636	37.3919	0.358019	5.21761	0.44538	0.504537	0.999985
GSU1060	66.3954	80.8176	90.0884	27.1619	-0.32855	6.04743	0.3741	0.540778	0.999985
GSU1061	95.3021	82.0318	72.4237	98.383	-0.0540042	6.44395	0.0193248	0.889439	0.999985
GSU1062	16.4599	21.0961	15.2462	26.4058	0.149458	4.30948	0.0354948	0.850563	0.999985
GSU1063	12.6938	16.3912	5.55597	16.989	-0.3671	3.69326	0.138712	0.709564	0.999985
GSU1064	22.918	38.7881	23.8907	33.4855	-0.104897	4.89709	0.0268776	0.869775	0.999985
GSU1065	22.3623	26.0611	21.4558	26.5662	-0.0119566	4.59317	0.000291068	0.986388	0.999985
GSU1066	137.557	161.234	175.895	169.81	0.210389	7.33225	0.354157	0.551769	0.999985
GSU1067	82.065	77.6955	55.8702	96.6417	-0.0668353	6.28715	0.0258283	0.87232	0.999985
GSU1068	157.388	132.821	61.083	366.668	0.559749	7.48799	0.893014	0.344662	0.999985
GSU1069	17.102	11.4586	8.7915	39.5227	0.75864	4.2665	0.726053	0.394165	0.999985
GSU1072	7.00134	16.6188	3.51333	19.7041	-0.0245007	3.55317	0.000509914	0.981984	0.999985
GSU1073	61.2216	41.043	36.1628	40.6569	-0.412663	5.48531	0.69123	0.405746	0.999985
GSU1074	576.468	426.409	506.884	471.936	-0.0350288	8.95259	0.00533106	0.941795	0.999985
GSU1075	82.1885	67.6244	48.1735	60.1318	-0.46795	6.01247	1.17648	0.278074	0.999985
GSU1076	29.0426	32.7282	19.8381	24.5385	-0.477029	4.73135	0.509917	0.475175	0.999985
GSU1077	130.951	120.061	162.136	106.792	0.0993849	7.02246	0.0726001	0.787588	0.999985
GSU1078	31.5986	34.7879	23.6129	30.1518	-0.304137	4.90996	0.24194	0.622809	0.999985
GSU1080	0.370441	3.65332	0.702667	2.10788	-0.516336	0.797203	0.139473	0.708805	0.999985
GSU1081	41.4153	32.5872	40.6076	34.3676	0.0188064	5.21989	0.00123561	0.971959	0.999985
GSU1082	7.75457	7.95709	12.1578	7.80144	0.345013	3.1604	0.105588	0.745225	0.999985
GSU1083	5.79123	26.1912	5.11476	16.7027	-0.551491	3.75266	0.276288	0.599145	0.999985
GSU1084	5.86532	19.0472	10.9975	16.1299	0.122875	3.70448	0.0154148	0.901191	0.999985
GSU1085	4.24772	26.9934	5.29451	19.9332	-0.308202	3.82237	0.0821849	0.774358	0.999985
GSU1086	2.8524	16.8682	3.43163	13.7585	-0.197837	3.21053	0.02811	0.86685	0.999985
GSU1087	4.00076	11.1551	2.77798	6.2549	-0.746074	2.60304	0.391491	0.531516	0.999985
GSU1088	465.558	330.371	426.6	398.034	0.0511161	8.66237	0.0122453	0.911887	0.999985
GSU1089	374.17	249.814	336.185	466.895	0.364055	8.47894	0.629328	0.427602	0.999985
GSU1090	63.3948	50.095	48.2716	42.971	-0.314798	5.6783	0.486402	0.485537	0.999985
GSU1091	490.192	349.18	885.229	345.692	0.55234	9.01568	0.987796	0.320282	0.999985
GSU1092	1.09898	37.2921	2.3858	24.401	-0.518985	4.02905	0.169017	0.680987	0.999985
GSU1093	1.29654	24.0989	3.20285	17.5733	-0.289392	3.53269	0.0540617	0.816141	0.999985
GSU1094	0.0617402	4.04359	0.343163	3.17327	-0.222274	0.953005	0.0201652	0.887077	0.999985
GSU1095	1.77812	12.8679	2.35312	7.96183	-0.505311	2.64838	0.159307	0.689796	0.999985
GSU1096	1.83986	14.3965	2.53287	9.33653	-0.451563	2.81883	0.13032	0.7181	0.999985
GSU1097	0.654446	19.3073	1.35631	14.0793	-0.370617	3.15058	0.0718471	0.788666	0.999985
GSU1098	1.34594	18.516	0.735349	12.0172	-0.638655	3.03293	0.215889	0.642191	0.999985
GSU1099	1.77812	20.8792	1.02949	13.4148	-0.648961	3.21822	0.24122	0.623327	0.999985
GSU1100	0.222265	4.21704	0.196093	2.61194	-0.658636	0.881804	0.188883	0.663848	0.999985
GSU1101	63.3578	82.0101	100.923	71.1066	0.242823	6.31057	0.365587	0.54542	0.999985
GSU1102	6.48272	12.4994	4.67355	8.86684	-0.48706	3.02825	0.19488	0.658885	0.999985
GSU1103	841.543	555.089	700.738	1215	0.455955	9.69369	0.674179	0.411598	0.999985
GSU1104	4.82808	5.0301	3.84015	5.87686	-0.0205711	2.29859	0.000318221	0.985767	0.999985
GSU1105	399.237	286.585	384.865	482.303	0.338491	8.60093	0.543333	0.461055	0.999985
GSU1106	4364.78	2684.03	4186.54	7234.45	0.696235	12.1729	1.18425	0.276493	0.999985
GSU1107	49.1822	34.6253	44.7746	50.4058	0.183654	5.48451	0.137702	0.710576	0.999985
GSU1108	234.576	156.746	246.473	361.261	0.635119	7.96456	2.31809	0.127877	0.999985
GSU1110	912.582	540.454	500.74	623.772	-0.369762	9.33184	0.499292	0.479811	0.999985
GSU1111	300.156	197.312	128.376	251.731	-0.388119	7.77755	0.804665	0.369702	0.999985
GSU1112	124.332	88.0159	40.8527	107.72	-0.515044	6.49597	1.17914	0.277531	0.999985
GSU1113	258.333	162.21	130.794	219.907	-0.26193	7.59124	0.421606	0.516137	0.999985
GSU1114	244.997	161.202	158.067	155.422	-0.373754	7.49143	1.04114	0.307557	0.999985
GSU1115	83.1146	83.2026	73.2244	68.8154	-0.227659	6.26893	0.339103	0.560347	0.999985
GSU1116	770.616	511.823	877.01	597.572	0.201411	9.42894	0.145902	0.702482	0.999985
GSU1117	283.832	174.026	218.104	140.873	-0.351044	7.67407	0.739559	0.389802	0.999985
GSU1118	288.129	188.715	328.047	182.354	0.0980816	7.9474	0.0499393	0.823169	0.999985
GSU1119	975.087	673.144	1362	633.807	0.276044	9.83136	0.225304	0.635028	0.999985
GSU1120	94.4872	69.1421	120.744	74.0163	0.251184	6.48575	0.375732	0.539896	0.999985
GSU1121	132.89	128.322	136.955	120.447	-0.0212231	7.01879	0.00368257	0.951611	0.999985
GSU1122	192.778	143.022	225.229	153.463	0.173385	7.48096	0.219145	0.639692	0.999985
GSU1123	29.4377	35.666	22.9592	33.3824	-0.20842	4.92541	0.113179	0.736553	0.999985
GSU1124	109.07	95.5393	115.809	111.454	0.151492	6.75479	0.178825	0.672385	0.999985
GSU1125	147.448	116.429	263.173	137.47	0.602388	7.37636	2.19485	0.138472	0.999985
GSU1126	62.3452	58.876	63.7629	62.3199	0.0567266	5.95072	0.0180622	0.89309	0.999985
GSU1127	6.76672	16.8248	2.28775	15.1561	-0.435064	3.36295	0.146734	0.701676	0.999985
GSU1128	14.1015	22.0826	15.6874	19.0626	-0.0583153	4.1505	0.00484344	0.944516	0.999985
GSU1129	174.33	133.818	144.504	151.859	-0.0562298	7.23986	0.0245389	0.875522	0.999985
GSU1130	272.2	267.798	227.958	218.853	-0.273293	7.94678	0.499031	0.479926	0.999985
GSU1131	6.50742	10.006	5.62133	5.77376	-0.535137	2.80804	0.230519	0.631139	0.999985
GSU1132	71.7174	62.0848	58.2233	56.0765	-0.227274	5.95537	0.280311	0.596498	0.999985
GSU1134	19.7322	17.8655	9.49417	16.6912	-0.521627	3.99752	0.345034	0.556938	0.999985
GSU1135	9.61912	7.55599	14.2494	9.15324	0.446184	3.34584	0.189399	0.663417	0.999985
GSU1136	356.636	287.062	430.391	286.66	0.155675	8.41029	0.121404	0.727516	0.999985
GSU1137	539.856	369.604	386.777	300.361	-0.404416	8.64087	0.74893	0.386815	0.999985
GSU1138	142.966	104.038	121.349	82.9863	-0.273669	6.81838	0.539758	0.462533	0.999985
GSU1139	502.639	345.483	391.549	325.965	-0.241269	8.61262	0.273791	0.6008	0.999985
GSU1140	15.7808	33.2485	16.864	24.2062	-0.255479	4.49516	0.113842	0.735811	0.999985
GSU1141	8.70537	32.8474	10.0007	25.3747	-0.23203	4.26756	0.0671573	0.795522	0.999985
GSU1142	5.49488	8.74847	4.06893	7.61815	-0.285067	2.7026	0.0624204	0.80271	0.999985
GSU1143	16.2624	24.3591	18.8576	25.1685	0.116154	4.40515	0.0233116	0.87865	0.999985
GSU1144	1.81516	8.07634	1.73215	5.21242	-0.50962	2.08337	0.165779	0.683891	0.999985
GSU1145	9.14989	25.1505	8.57907	19.2802	-0.299877	3.9605	0.101288	0.750289	0.999985
GSU1146	30.5737	35.2649	26.1294	31.6296	-0.188825	4.95071	0.0967561	0.755758	0.999985
GSU1147	12.348	29.5627	14.6743	24.8821	-0.0833212	4.35005	0.0106355	0.917861	0.999985
GSU1148	27.8942	52.545	56.2297	51.3337	0.419111	5.55536	0.685152	0.407818	0.999985
GSU1149	239.33	181.766	285.217	200.867	0.207032	7.82539	0.273066	0.601282	0.999985
GSU1150	1409.68	982.116	1696.65	1038.12	0.193322	10.3238	0.116525	0.732835	0.999985
GSU1151	143.348	128.343	184.687	120.779	0.168973	7.17306	0.208114	0.64825	0.999985
GSU1152	69.9516	55.0817	74.7441	51.5858	0.0147966	5.97417	0.00110854	0.97344	0.999985
GSU1153	8.56954	38.3762	18.5962	30.4955	0.0644978	4.58715	0.00630865	0.936693	0.999985
GSU1154	168.464	364.541	321.838	401.196	0.439906	8.29478	0.860732	0.353534	0.999985
GSU1155	368.391	225.574	313.128	203.937	-0.200053	8.11781	0.208517	0.647933	0.999985
GSU1156	28.4499	50.366	40.4442	39.3509	0.0177499	5.31027	0.00107021	0.973903	0.999985
GSU1157	3.02527	7.7186	2.71262	6.26636	-0.258484	2.30992	0.0468212	0.82869	0.999985
GSU1162	36.0192	34.6795	11.0139	21.2277	-1.13239	4.68721	2.54669	0.110526	0.999985
GSU1163	99.7227	81.9017	54.4648	51.0015	-0.784171	6.16588	3.69206	0.054672	0.999985
GSU1164	36.2909	51.4392	22.0114	37.644	-0.556219	5.20452	0.975898	0.323214	0.999985
GSU1165	243.269	207.004	310.334	233.127	0.271356	7.95685	0.472465	0.491855	0.999985
GSU1166	313.443	218.712	214.624	274.059	-0.122914	7.99568	0.0933644	0.759943	0.999985
GSU1167	79.0274	56.4477	71.9988	46.717	-0.190612	5.99031	0.176748	0.674183	0.999985
GSU1168	9.18694	19.3615	6.30766	13.0139	-0.562924	3.58441	0.313613	0.575471	0.999985
GSU1169	4.16129	17.8872	3.82381	13.1513	-0.376924	3.29056	0.110559	0.739509	0.999985
GSU1171	19.621	55.7864	29.9695	42.6731	-0.0538697	5.21098	0.00777785	0.929724	0.999985
GSU1172	45.6754	60.9682	64.0734	69.3653	0.323361	5.90798	0.560508	0.454056	0.999985
GSU1173	3.97607	14.2881	3.33358	11.8568	-0.265506	3.0691	0.0524347	0.81888	0.999985
GSU1174	16.6822	28.5436	13.318	22.1556	-0.35025	4.33642	0.19522	0.658607	0.999985
GSU1175	118.862	99.3878	137.151	107.937	0.167273	6.85622	0.223936	0.636057	0.999985
GSU1176	7823.15	5770.68	13349.1	13120.8	0.9614	13.29	2.27057	0.131851	0.999985
GSU1177	10200.1	6534.12	11968.2	13198.9	0.588742	13.3547	0.835474	0.360694	0.999985
GSU1178	3414.58	2394.23	4803.8	4194.32	0.631383	11.854	1.09323	0.295757	0.999985
GSU1179	38.6123	40.9237	23.956	38.8354	-0.340854	5.15415	0.373425	0.541143	0.999985
GSU1180	108.959	106.131	71.2308	120.951	-0.162332	6.67022	0.174756	0.675919	0.999985
GSU1181	33.6607	22.4295	23.9397	49.7986	0.394871	5.02162	0.405169	0.524432	0.999985
GSU1182	16.4105	39.135	15.2789	33.0502	-0.200626	4.70023	0.0728675	0.787207	0.999985
GSU1183	1175.55	784.652	111.773	986.728	-0.835442	9.57876	1.18837	0.275659	0.999985
GSU1184	174.749	124.766	25.394	127.916	-0.965952	6.82317	2.88535	0.0893888	0.999985
GSU1185	23.0044	23.8388	27.453	18.9595	-0.0134405	4.5446	0.000352238	0.985026	0.999985
GSU1188	45.8977	45.3142	65.299	39.2593	0.196857	5.6137	0.167365	0.682464	0.999985
GSU1189	94.2773	88.4712	119.846	72.9166	0.0768466	6.55307	0.038139	0.845164	0.999985
GSU1190	156.61	128.636	199.28	117.159	0.149647	7.23309	0.149778	0.698747	0.999985
GSU1192	81.4476	52.545	50.2488	54.6101	-0.353628	5.90058	0.634596	0.425674	0.999985
GSU1193	1491.37	992.306	1443.52	1490.19	0.240251	10.4034	0.186954	0.665464	0.999985
GSU1194	121.69	86.303	70.7406	111.145	-0.193362	6.60726	0.242048	0.622731	0.999985
GSU1195	21.7449	33.3027	12.6153	27.7805	-0.446228	4.57824	0.362067	0.547361	0.999985
GSU1196	9.64382	15.5131	5.98084	9.82913	-0.66984	3.36024	0.421151	0.516364	0.999985
GSU1197	17.6206	21.7899	14.1024	17.9857	-0.296455	4.16195	0.128188	0.720319	0.999985
GSU1198	1554.89	1049.3	1356.15	1207.1	-0.022857	10.3353	0.00171269	0.966989	0.999985
GSU1199	24.8813	26.7332	14.3475	20.2425	-0.577257	4.43147	0.588906	0.442842	0.999985
GSU1200	321.654	217.075	156.858	219.918	-0.515797	7.83859	1.62379	0.202565	0.999985
GSU1201	187.628	114.673	106.805	136.038	-0.315881	7.09077	0.691263	0.405735	0.999985
GSU1202	344.103	232.859	292.244	295.47	0.0266475	8.18583	0.00403375	0.949359	0.999985
GSU1203	160.796	135.845	178.15	140.678	0.104029	7.26577	0.083424	0.77271	0.999985
GSU1204	212.892	185.582	279.008	186.169	0.223252	7.75446	0.334569	0.562981	0.999985
GSU1205	101.661	71.2344	76.4272	84.1662	-0.10643	6.38193	0.0725626	0.787642	0.999985
GSU1206	43.4404	42.6257	32.1919	39.8664	-0.256189	5.30586	0.240308	0.623984	0.999985
GSU1207	10.6687	11.0467	8.31761	8.85538	-0.338501	3.28506	0.108147	0.742264	0.999985
GSU1208	92.9684	64.7625	118.604	76.7658	0.308668	6.46431	0.571519	0.449656	0.999985
GSU1209	28.2276	34.2025	19.2335	29.0864	-0.369478	4.79255	0.311273	0.5769	0.999985
GSU1210	199.075	152.811	253.516	164.999	0.250128	7.58964	0.436599	0.508768	0.999985
GSU1211	61.1475	51.2224	49.8403	47.7366	-0.203637	5.71457	0.208947	0.647594	0.999985
GSU1212	23.5601	32.2945	52.2424	32.7981	0.606286	5.13941	1.13858	0.285952	0.999985
GSU1213	81.7563	75.007	145.06	68.6321	0.446808	6.5335	1.09221	0.295982	0.999985
GSU1214	44.6628	47.6341	31.8488	47.4731	-0.218422	5.42395	0.18425	0.667746	0.999985
GSU1215	24.8442	54.2145	26.685	49.6039	-0.0513462	5.28036	0.00747331	0.93111	0.999985
GSU1216	37.9455	63.0605	45.8041	56.9586	0.0248931	5.67152	0.00277199	0.958011	0.999985
GSU1217	4.71695	5.91904	6.0462	4.57089	-0.00274592	2.4162	5.70651e-06	0.998094	0.999985
GSU1218	26.7582	20.825	11.9944	19.9103	-0.576439	4.31459	0.528549	0.467218	0.999985
GSU1219	434.626	301.35	342.983	316.148	-0.159094	8.44626	0.129295	0.719164	0.999985
GSU1220	188.209	138.512	148.214	103.721	-0.375061	7.17681	1.00596	0.315872	0.999985
GSU1221	1.65464	24.1315	2.20605	16.0497	-0.497883	3.46479	0.157358	0.691601	0.999985
GSU1222	57.4431	65.9875	61.3608	62.045	-0.000300626	5.948	5.02759e-07	0.999434	0.999985
GSU1223	28.1535	42.474	21.75	31.916	-0.396099	4.95885	0.40901	0.522473	0.999985
GSU1224	87.4488	75.9718	72.5708	71.0607	-0.186208	6.26281	0.223875	0.636103	0.999985
GSU1225	46.4163	35.4817	57.2101	32.2368	0.127062	5.42153	0.0579083	0.809833	0.999985
GSU1227	124.888	92.7532	93.52	88.5768	-0.257236	6.64327	0.492955	0.482612	0.999985
GSU1228	176.046	145.331	183.396	160.153	0.0962373	7.37726	0.0731895	0.786748	0.999985
GSU1229	474.078	373.235	652.336	489.967	0.430972	8.95834	0.790207	0.374038	0.999985
GSU1230	89.3998	82.8448	92.8174	83.0207	0.0297621	6.44369	0.00620452	0.937217	0.999985
GSU1231	17.0526	16.6405	17.7628	14.5833	-0.0589178	4.04739	0.00473889	0.945117	0.999985
GSU1232	47.1448	42.9076	55.3799	45.0101	0.156717	5.57394	0.109831	0.740337	0.999985
GSU1233	61.9254	53.7375	116.071	52.2617	0.541234	6.15016	1.34981	0.245312	0.999985
GSU1234	21.0411	34.3434	22.2402	25.7986	-0.205262	4.69387	0.088656	0.765893	0.999985
GSU1235	5.71714	16.5755	1.1929	17.0005	-0.292696	3.34365	0.0582668	0.809257	0.999985
GSU1236	18.1763	31.308	3.77479	56.7409	0.290542	4.78292	0.0989024	0.753151	0.999985
GSU1237	11.6812	30.9286	2.56555	51.1848	0.335261	4.59217	0.109772	0.740403	0.999985
GSU1238	1.16072	8.93276	0.719008	8.63772	-0.108787	2.29071	0.00634219	0.936525	0.999985
GSU1239	13.3359	33.2485	4.19966	65.7681	0.586977	4.86631	0.393656	0.530384	0.999985
GSU1240	67.6672	58.4857	63.3544	76.6741	0.150614	6.05681	0.127698	0.720831	0.999985
GSU1241	2.19795	2.56925	3.07212	1.83294	0.0405435	1.28789	0.00110963	0.973426	0.999985
GSU1242	3002.26	1951.41	2856.49	3269.64	0.306478	11.4357	0.26706	0.605311	0.999985
GSU1243	170.909	124.452	199.802	178.482	0.356993	7.39605	0.969073	0.324911	0.999985
GSU1244	25.3752	29.6602	30.5088	30.7934	0.155555	4.8634	0.0611992	0.804611	0.999985
GSU1245	190.506	160.638	273.125	186.639	0.388795	7.66356	1.06891	0.301192	0.999985
GSU1246	113.898	102.326	84.7775	139.807	0.054851	6.78435	0.0204972	0.886157	0.999985
GSU1247	492.39	384.174	699.611	340.113	0.246253	8.90417	0.223468	0.63641	0.999985
GSU1249	70.4208	73.4351	79.5321	52.17	-0.127476	6.10672	0.089968	0.764218	0.999985
GSU1250	59.11	70.1178	56.3441	54.8621	-0.216701	5.9101	0.259282	0.610614	0.999985
GSU1251	1137.39	943.804	666.635	344.02	-1.04213	9.5943	3.55945	0.0592075	0.999985
GSU1254	49.0341	62.8003	31.3749	30.4841	-0.854311	5.44128	2.87937	0.0897213	0.999985
GSU1258	102.069	71.2452	113.048	91.9791	0.2424	6.5639	0.407734	0.523122	0.999985
GSU1259	70.4826	65.0552	125.107	80.1109	0.598363	6.41298	2.2074	0.13735	0.999985
GSU1260	194.136	167.587	218.971	173.396	0.11729	7.55877	0.107941	0.7425	0.999985
GSU1261	124.888	95.2033	166.222	96.9624	0.257886	6.91697	0.446688	0.503912	0.999985
GSU1262	142.101	118.793	155.044	110.354	0.0246384	7.03998	0.00460174	0.945916	0.999985
GSU1263	65.3952	48.7507	79.5647	38.7781	0.0519336	5.86158	0.0115287	0.914494	0.999985
GSU1264	1.61759	6.59116	4.00357	5.87686	0.267281	2.18543	0.0495253	0.823891	0.999985
GSU1265	10.6687	34.647	13.3016	34.78	0.0855966	4.54703	0.0110416	0.916313	0.999985
GSU1266	695.108	560.563	691.277	501.836	-0.0737345	9.25791	0.0215173	0.883378	0.999985
GSU1267	211.645	153.234	285.136	143.049	0.23076	7.63146	0.306857	0.579615	0.999985
GSU1268	0.654446	11.773	2.69628	8.25968	-0.18157	2.55457	0.0185304	0.891721	0.999985
GSU1269	11.0391	75.4623	14.3638	59.2956	-0.231718	5.32444	0.0831606	0.773059	0.999985
GSU1270	132.939	102.141	89.3857	123.907	-0.140217	6.80888	0.147282	0.701147	0.999985
GSU1271	267.458	189.984	219.804	276.968	0.119026	7.89832	0.0880184	0.766712	0.999985
GSU1272	188.209	143.412	202.352	205.954	0.300128	7.53143	0.713346	0.398335	0.999985
GSU1273	285.709	205.139	334.96	264.883	0.289297	8.09115	0.495533	0.48147	0.999985
GSU1274	158.438	128.029	211.764	134.79	0.274656	7.30632	0.527023	0.467861	0.999985
GSU1275	40.5139	36.8585	47.0623	37.9075	0.135067	5.34375	0.0680415	0.79421	0.999985
GSU1276	822.626	623.082	918.875	696.963	0.160504	9.58009	0.094761	0.75821	0.999985
GSU1277	204.681	147.239	149.39	151.721	-0.224927	7.35123	0.382253	0.5364	0.999985
GSU1278	132.235	78.9964	68.4365	78.0259	-0.528212	6.48299	1.69881	0.192444	0.999985
GSU1283	69.3836	49.8673	56.8016	38.2168	-0.327824	5.74393	0.499472	0.479732	0.999985
GSU1284	118.763	83.8205	125.924	59.8798	-0.124866	6.6017	0.0846853	0.771046	0.999985
GSU1285	93.1783	111.237	70.3974	76.5481	-0.476196	6.45723	1.57792	0.20906	0.999985
GSU1286	13.8298	16.3478	10.2949	14.0563	-0.309356	3.77172	0.110138	0.739988	0.999985
GSU1287	85.7324	86.5307	71.5086	87.603	-0.114511	6.37276	0.0877367	0.767074	0.999985
GSU1289	4.7046	7.72944	3.46431	5.38426	-0.490432	2.41891	0.17873	0.672467	0.999985
GSU1290	49.3798	75.3105	34.3163	58.3562	-0.427978	5.76468	0.800669	0.370893	0.999985
GSU1291	70.0628	48.2304	33.7117	35.1351	-0.780829	5.54877	2.54513	0.110635	0.999985
GSU1292	127.135	103.084	100.269	74.7495	-0.395573	6.66298	1.1385	0.285969	0.999985
GSU1293	97.4137	75.6574	66.7043	76.6168	-0.27204	6.30603	0.484827	0.486244	0.999985
GSU1294	10.8786	49.1627	8.57907	33.9666	-0.496699	4.68236	0.3311	0.565012	0.999985
GSU1295	2.87709	10.4396	1.84654	7.56087	-0.500736	2.51357	0.163435	0.686013	0.999985
GSU1296	10.039	48.3713	12.7951	33.9896	-0.320035	4.71849	0.150186	0.698358	0.999985
GSU1297	14.0644	10.3095	12.7951	13.369	0.10228	3.6621	0.011568	0.914349	0.999985
GSU1298	10.4464	31.3189	8.46468	27.2993	-0.223574	4.2788	0.063029	0.801771	0.999985
GSU1299	1.03724	9.33386	0.408527	5.99142	-0.695334	2.07849	0.243566	0.621642	0.999985
GSU1300	3.72911	26.5164	5.89913	18.2034	-0.327332	3.76724	0.0914382	0.762357	0.999985
GSU1301	1.46942	9.78918	1.02949	6.44965	-0.58923	2.23712	0.200563	0.654267	0.999985
GSU1302	13.694	54.7565	18.1223	36.716	-0.319766	4.94721	0.189495	0.663337	0.999985
GSU1303	13.0766	33.3461	12.0597	26.5432	-0.265947	4.41171	0.106162	0.744557	0.999985
GSU1304	1.55585	29.4868	2.20605	18.9136	-0.555326	3.70833	0.197592	0.656671	0.999985
GSU1305	629.503	337.114	96.298	1212.41	0.437141	9.15193	0.289183	0.590745	0.999985
GSU1306	12.4839	35.3299	9.95172	29.201	-0.288096	4.44427	0.117829	0.731401	0.999985
GSU1308	27.3386	21.3888	21.4722	17.1838	-0.33407	4.45092	0.202147	0.652993	0.999985
GSU1309	76.0886	77.5003	76.1168	54.129	-0.237945	6.1494	0.329141	0.566165	0.999985
GSU1310	14.5336	29.2049	17.1908	27.9867	0.046769	4.47609	0.00374608	0.951196	0.999985
GSU1311	122.357	111.074	175.52	178.643	0.60142	7.19891	2.97511	0.0845545	0.999985
GSU1312	24.5726	40.9671	32.1919	43.0855	0.199874	5.13873	0.123677	0.72508	0.999985
GSU1313	12.6567	13.6051	18.3674	16.8058	0.421431	3.94324	0.226102	0.634429	0.999985
GSU1314	12.6073	20.9118	19.2171	21.1475	0.268062	4.20914	0.107162	0.743398	0.999985
GSU1315	38.6247	50.8647	77.8162	64.4392	0.668592	5.85697	2.29609	0.1297	0.999985
GSU1316	173.366	139.423	212.565	134.251	0.148925	7.36566	0.153047	0.69564	0.999985
GSU1317	828.961	562.764	742.588	638.538	-0.0110289	9.4372	0.000455828	0.982966	0.999985
GSU1318	199.964	151.326	419.933	141.503	0.676409	7.83417	1.89092	0.169098	0.999985
GSU1319	46.194	56.3826	31.0807	53.5333	-0.277559	5.54919	0.305979	0.580158	0.999985
GSU1320	30.4009	59.1036	19.7891	49.5237	-0.368623	5.31224	0.367557	0.544339	0.999985
GSU1321	48.0215	38.9074	24.7567	40.7943	-0.406993	5.25348	0.565853	0.451912	0.999985
GSU1322	285.746	211.99	368.475	304.428	0.435011	8.1932	1.07972	0.298759	0.999985
GSU1323	4.50703	12.7162	4.98403	8.37424	-0.366424	2.93976	0.106171	0.744546	0.999985
GSU1324	8.08796	14.7867	5.18012	17.8712	0.0113613	3.52477	0.000119349	0.991284	0.999985
GSU1326	90.9803	134.121	67.6848	108.556	-0.352928	6.64908	0.78746	0.374869	0.999985
GSU1327	27.0669	36.1863	28.172	37.9189	0.063375	5.01622	0.0116085	0.9142	0.999985
GSU1328	22.6093	21.9525	18.972	23.4272	-0.0716926	4.44399	0.00934474	0.92299	0.999985
GSU1329	87.2883	71.2236	131.382	104.833	0.57547	6.62505	2.43721	0.118487	0.999985
GSU1330	51.9976	66.2368	57.733	62.8125	0.0279305	5.90015	0.00420518	0.948296	0.999985
GSU1331	35.266	52.6426	63.6322	56.718	0.453067	5.7029	0.975124	0.323406	0.999985
GSU1332	50.2318	92.3847	105.776	95.3357	0.495771	6.42553	1.40434	0.235999	0.999985
GSU1334	199.964	159.922	327.05	279.58	0.753269	7.91679	3.63223	0.056671	0.999985
GSU1336	36.9577	39.883	26.5706	40.3132	-0.200064	5.16822	0.13226	0.7161	0.999985
GSU1337	231.266	166.925	345.254	249.451	0.578696	7.95563	2.02316	0.154916	0.999985
GSU1338	7.98918	12.3151	7.94177	18.4325	0.37747	3.548	0.140381	0.707903	0.999985
GSU1339	5.84062	14.429	7.33715	16.2444	0.218438	3.45812	0.0440502	0.83376	0.999985
GSU1340	30.1292	40.3058	37.0126	54.9767	0.385234	5.34453	0.521868	0.470046	0.999985
GSU1341	8.18675	19.1339	11.8309	19.5666	0.200696	3.87833	0.0459366	0.830291	0.999985
GSU1342	10.2118	27.1018	10.0824	20.3227	-0.295229	4.08384	0.106161	0.744558	0.999985
GSU1343	2.1856	12.9113	2.35312	9.01577	-0.408714	2.73245	0.108107	0.742309	0.999985
GSU1344	9.17459	44.8698	13.0892	35.0549	-0.166653	4.6767	0.039816	0.841841	0.999985
GSU1352	4.03781	8.28231	1.02949	6.62149	-0.686265	2.32833	0.299095	0.58445	0.999985
GSU1353	9.35981	10.6348	17.0928	34.402	1.36479	4.16169	2.52157	0.112299	0.999985
GSU1354	1.70403	8.39072	0.75169	7.85872	-0.228744	2.23465	0.0298096	0.862923	0.999985
GSU1356	5.9888	4.33629	6.83057	6.33509	0.350555	2.55987	0.0944274	0.758622	0.999985
GSU1357	21.4238	16.1852	27.2079	33.2449	0.68477	4.61704	0.958321	0.32761	0.999985
GSU1358	201.557	175.024	283.175	318.129	0.675147	7.93366	2.98056	0.0842701	0.999985
GSU1359	269.644	254.454	449.102	440.169	0.762784	8.46502	3.10976	0.0778246	0.999985
GSU1360	249.504	167.977	340.793	335.691	0.696352	8.09548	2.85107	0.0913129	0.999985
GSU1361	376.208	255.635	583.785	435.3	0.689631	8.68914	2.08532	0.148721	0.999985
GSU1362	195.42	135.195	338.277	229.759	0.78081	7.81176	3.65882	0.0557731	0.999985
GSU1363	108.255	75.6141	124.437	95.9429	0.26128	6.65944	0.477683	0.489474	0.999985
GSU1364	120.097	100.981	180.798	123.849	0.462522	7.03842	1.58521	0.208012	0.999985
GSU1365	66.6547	47.3957	59.122	52.5022	-0.0310249	5.81872	0.00495267	0.943895	0.999985
GSU1367	59.6781	46.9078	69.0574	57.2335	0.244698	5.86401	0.312293	0.576276	0.999985
GSU1368	42.5019	41.6392	38.4506	44.5633	-0.0194062	5.38591	0.00144929	0.969632	0.999985
GSU1369	5.48253	6.58032	3.3009	4.63963	-0.602865	2.32985	0.269274	0.603819	0.999985
GSU1370	119.541	102.911	106.201	94.9462	-0.145264	6.72689	0.162528	0.686839	0.999985
GSU1371	259.099	178.124	294.172	226.127	0.250961	7.9033	0.383672	0.535645	0.999985
GSU1372	69.0008	56.7837	66.0833	57.5428	-0.0249953	5.96294	0.00335135	0.953836	0.999985
GSU1374	9.80434	31.5248	15.5731	22.7972	-0.107144	4.31844	0.0163487	0.898258	0.999985
GSU1375	1.86455	10.2662	2.09166	9.82913	-0.0248446	2.59506	0.000382664	0.984393	0.999985
GSU1376	96.327	85.5116	168.836	110.183	0.617623	6.84846	2.80849	0.0937669	0.999985
GSU1377	92.2398	76.774	104.027	88.508	0.187953	6.49843	0.245157	0.620506	0.999985
GSU1378	20.0285	37.6498	20.8839	32.5117	-0.111224	4.79676	0.0266227	0.870389	0.999985
GSU1379	95.4627	61.3585	146.334	96.9739	0.633617	6.64464	2.53403	0.111416	0.999985
GSU1380	111.923	109.773	188.527	126.805	0.508217	7.0691	1.94259	0.163388	0.999985
GSU1381	13.2247	13.1932	15.6221	12.968	0.113932	3.7841	0.0151251	0.90212	0.999985
GSU1382	24.1157	30.6793	28.7113	28.9604	0.0737953	4.81463	0.0130517	0.909044	0.999985
GSU1383	0.876711	10.5589	2.61457	18.0888	0.856277	3.01151	0.428285	0.512832	0.999985
GSU1384	22.2388	52.1439	35.117	124.262	1.09946	5.86957	3.29512	0.069486	0.999985
GSU1386	4.24772	10.1686	4.47746	16.485	0.54022	3.14937	0.228226	0.632842	0.999985
GSU1389	8.75476	9.20378	24.1358	28.7886	1.55912	4.14925	3.36747	0.0664958	0.999985
GSU1390	10.397	13.1064	12.3048	26.7151	0.731403	3.96874	0.647346	0.421063	0.999985
GSU1391	20.0285	21.5839	35.6562	49.8788	1.03952	4.99147	3.03138	0.0816684	0.999985
GSU1393	1.16072	7.59935	1.71581	5.48736	-0.281781	2.00711	0.0483615	0.825939	0.999985
GSU1394	8801.99	6118.83	21348	13302.6	1.21555	13.5972	3.32369	0.0682885	0.999985
GSU1395	176.886	119.346	120.434	155.662	-0.101482	7.16095	0.0739591	0.785657	0.999985
GSU1396	41.4647	30.2131	51.8829	32.3972	0.233555	5.28586	0.182175	0.669511	0.999985
GSU1397	1525.76	964.89	2550.01	1030.74	0.523736	10.5678	0.710883	0.399151	0.999985
GSU1398	1793.75	1237.18	2753.08	997.989	0.307539	10.7275	0.237062	0.626336	0.999985
GSU1399	8.42136	20.7275	18.8576	13.4263	0.147193	3.94322	0.0256903	0.872659	0.999985
GSU1400	11.3231	27.0259	11.0139	17.3671	-0.434142	4.06262	0.235743	0.627298	0.999985
GSU1401	439.38	386.515	442.974	340.033	-0.0769435	8.65195	0.0282984	0.866409	0.999985
GSU1402	249.9	193.951	282.211	212.392	0.156174	7.87429	0.156817	0.692104	0.999985
GSU1403	16.8427	26.5706	13.6775	19.9103	-0.370082	4.26881	0.211924	0.645263	0.999985
GSU1404	37.0812	43.764	33.9895	30.0716	-0.335763	5.17998	0.389465	0.532581	0.999985
GSU1406	10.2983	11.1443	7.14105	9.8635	-0.334378	3.26873	0.10405	0.747023	0.999985
GSU1408	19.016	29.8554	14.3148	26.0621	-0.275291	4.4815	0.132508	0.715846	0.999985
GSU1409	17.8182	18.4184	18.5144	18.2377	0.0203727	4.19156	0.000627898	0.980009	0.999985
GSU1410	15.7684	16.5972	12.3375	15.1332	-0.236479	3.90543	0.0691447	0.792586	0.999985
GSU1411	110.675	92.1245	145.713	133.404	0.460804	6.91292	1.74581	0.186404	0.999985
GSU1412	6.90255	12.8788	3.20285	11.5704	-0.42068	3.11557	0.140878	0.70741	0.999985
GSU1414	56.27	73.8579	97.5726	75.9409	0.415018	6.24667	1.03751	0.308402	0.999985
GSU1415	31.4011	28.2292	44.0882	26.1996	0.23708	5.02248	0.156836	0.692087	0.999985
GSU1416	112.738	84.872	167.463	102.771	0.451482	6.87016	1.41729	0.23385	0.999985
GSU1417	2.33378	8.0655	1.38899	7.33175	-0.253306	2.26585	0.0405359	0.840436	0.999985
GSU1418	0.642098	3.78341	0.571938	2.69213	-0.43763	0.964889	0.103925	0.74717	0.999985
GSU1419	8.73006	14.6241	3.28456	11.4444	-0.664491	3.25541	0.368284	0.543941	0.999985
GSU1420	81.1883	71.0826	52.651	68.4717	-0.330063	6.09538	0.620679	0.430795	0.999985
GSU1421	37.2293	48.4255	31.6527	41.6994	-0.223616	5.31389	0.178352	0.672793	0.999985
GSU1422	62.8762	94.3468	42.16	77.1438	-0.398019	6.11184	0.754571	0.385033	0.999985
GSU1423	30.2527	25.3239	20.7042	30.9423	-0.105661	4.74586	0.0249072	0.874599	0.999985
GSU1424	8.03857	20.4348	5.19646	14.927	-0.5004	3.60617	0.236435	0.626793	0.999985
GSU1425	95.2528	79.1807	100.498	88.0269	0.112055	6.50404	0.0879174	0.766842	0.999985
GSU1426	82.3984	62.2041	90.5786	56.0077	0.019554	6.18627	0.00206012	0.963798	0.999985
GSU1427	44.2924	29.1832	59.9391	29.4759	0.283104	5.34855	0.252115	0.615589	0.999985
GSU1429	95.8948	116.288	170.732	144.493	0.571014	7.04303	2.60004	0.106861	0.999985
GSU1430	22.8809	17.1067	36.0648	27.769	0.674697	4.69922	0.971905	0.324205	0.999985
GSU1431	49.5033	49.4554	54.8243	47.244	0.0445835	5.65195	0.00977233	0.921253	0.999985
GSU1432	243.38	197.42	193.773	192.436	-0.190738	7.69193	0.270675	0.602879	0.999985
GSU1433	163.747	144.496	155.943	147.265	-0.0237649	7.25633	0.00454356	0.946259	0.999985
GSU1434	130.889	113.329	115.891	111.603	-0.102339	6.88207	0.0883421	0.766296	0.999985
GSU1435	45.2309	48.9784	51.3437	42.6846	-0.00284659	5.55716	3.58512e-05	0.995223	0.999985
GSU1436	32.8211	32.8474	15.8018	24.8363	-0.692148	4.73355	1.04422	0.306841	0.999985
GSU1437	63.4689	47.5474	39.6435	48.9509	-0.325367	5.64179	0.488526	0.484586	0.999985
GSU1438	106.959	99.5504	126.039	101.109	0.137379	6.76073	0.144975	0.703385	0.999985
GSU1440	62.9379	58.8326	76.8685	59.5361	0.163655	6.01274	0.145561	0.702814	0.999985
GSU1441	3.01292	8.0113	2.00995	5.13223	-0.625521	2.19222	0.272534	0.601637	0.999985
GSU1442	36.365	35.2324	26.8811	46.9805	0.0450944	5.18551	0.00656875	0.935404	0.999985
GSU1443	66.914	67.3968	96.2326	71.6908	0.322142	6.23997	0.641828	0.42305	0.999985
GSU1444	12.4221	19.7952	12.2885	18.8105	-0.0508767	3.98691	0.00325843	0.954479	0.999985
GSU1445	183.319	136.561	177.366	160.76	0.0800321	7.36217	0.048824	0.825122	0.999985
GSU1446	102.291	77.4787	49.8893	80.9815	-0.457827	6.27959	1.18576	0.276187	0.999985
GSU1447	13.1013	11.5779	17.9425	11.3184	0.245536	3.75576	0.0685436	0.793469	0.999985
GSU1448	125.592	87.8641	172.186	94.6713	0.322049	6.9081	0.652954	0.419058	0.999985
GSU1449	5.79123	6.00576	2.81067	5.24679	-0.549447	2.31923	0.221693	0.637753	0.999985
GSU1450	177.824	134.859	128.947	147.54	-0.177439	7.20279	0.246349	0.619657	0.999985
GSU1451	42.292	41.4116	19.7727	43.0282	-0.414222	5.19587	0.517972	0.471708	0.999985
GSU1452	190.678	146.079	186.893	137.86	-0.0524026	7.36983	0.0200077	0.887515	0.999985
GSU1453	36.1921	33.9315	29.4466	38.0793	-0.0543593	5.10593	0.00950182	0.922347	0.999985
GSU1454	112.17	95.019	135.059	125.625	0.331352	6.87027	0.915854	0.338566	0.999985
GSU1456	121.999	125.536	129.062	152.397	0.18533	7.04738	0.282939	0.594781	0.999985
GSU1457	24.0787	34.6036	17.5667	33.9094	-0.188847	4.78485	0.0773435	0.78093	0.999985
GSU1458	151.906	119.671	119.698	175.733	0.121547	7.14748	0.106807	0.743809	0.999985
GSU1459	253.345	182.536	162.381	168.069	-0.399478	7.58201	1.21297	0.270744	0.999985
GSU1460	420.611	302.955	392.219	343.538	0.0241034	8.51118	0.0028545	0.957391	0.999985
GSU1461	50.2318	46.7669	45.1668	39.7175	-0.192503	5.50765	0.16077	0.688448	0.999985
GSU1462	31.3887	33.9423	23.7926	24.2177	-0.444399	4.82584	0.480718	0.488097	0.999985
GSU1463	778.235	514.186	700.297	519.672	-0.0832352	9.2949	0.0261152	0.871619	0.999985
GSU1464	95.1046	71.7981	108.472	60.361	0.0164732	6.39158	0.00150991	0.969004	0.999985
GSU1465	4330.57	2609.57	3486.37	6185.67	0.478858	12.02	0.566658	0.45159	0.999985
GSU1466	4484.89	2846.23	5091.34	6036.26	0.602036	12.172	0.944184	0.331204	0.999985
GSU1467	1038.84	618.03	911.947	1245.12	0.380612	9.8971	0.463117	0.496171	0.999985
GSU1468	7217.39	4613.79	5471.8	7919.21	0.178671	12.6224	0.0802206	0.776999	0.999985
GSU1469	5254.47	3339.03	6095.31	5847.83	0.474864	12.3259	0.593818	0.440947	0.999985
GSU1470	1168.14	630.464	784.781	1047.49	0.0267636	9.82614	0.00226472	0.962044	0.999985
GSU1471	126.777	79.2132	80.6759	97.3405	-0.210479	6.58537	0.294326	0.587461	0.999985
GSU1472	421.994	259.993	384.391	391.161	0.185486	8.50941	0.161902	0.687411	0.999985
GSU1473	197.396	136.973	227.223	221.934	0.425794	7.61401	1.32932	0.248925	0.999985
GSU1474	11.4837	12.4126	10.0007	12.5671	-0.0824397	3.54123	0.00706986	0.932991	0.999985
GSU1475	25.2023	27.4704	27.5511	22.1213	-0.0846865	4.67868	0.0155335	0.900814	0.999985
GSU1476	18.6826	15.4264	25.0509	14.5604	0.215617	4.20578	0.0688739	0.792983	0.999985
GSU1477	71.7174	57.9654	78.3065	86.0794	0.342141	6.20049	0.719011	0.396469	0.999985
GSU1478	147.04	134.414	215.735	190.202	0.528335	7.42519	2.22858	0.135478	0.999985
GSU1479	19.6828	26.7332	22.3873	28.1127	0.121689	4.60018	0.029915	0.862683	0.999985
GSU1480	163.821	152.128	325.825	190.419	0.70831	7.70093	3.2266	0.0724509	0.999985
GSU1481	51.0097	53.5532	66.9658	66.5128	0.352219	5.89566	0.683444	0.408403	0.999985
GSU1482	117.257	91.8101	149.063	110.274	0.310816	6.8719	0.745208	0.387998	0.999985
GSU1483	119.924	86.9209	141.154	101.087	0.227841	6.81115	0.379739	0.537743	0.999985
GSU1484	197.198	161.202	156.531	149.957	-0.225732	7.37718	0.405356	0.524336	0.999985
GSU1485	101.427	122.207	79.3523	100.88	-0.311218	6.65811	0.721787	0.395559	0.999985
GSU1486	130.543	93.5446	124.209	84.0517	-0.105746	6.75637	0.0755462	0.783426	0.999985
GSU1487	130.84	105.816	111.544	93.6402	-0.2059	6.7877	0.322864	0.569892	0.999985
GSU1488	86.4239	77.5329	71.9008	59.3987	-0.320505	6.20631	0.636778	0.42488	0.999985
GSU1489	134.742	110.088	150.861	111.809	0.101425	6.98753	0.0785217	0.779311	0.999985
GSU1490	72.2607	72.145	76.2312	70.6483	0.0244807	6.18678	0.00375043	0.951168	0.999985
GSU1491	447.332	328.03	484.366	353.975	0.112658	8.65624	0.0581084	0.809511	0.999985
GSU1492	150.35	125.611	167.365	128.81	0.101946	7.16046	0.0804677	0.776665	0.999985
GSU1493	231.489	177.343	305.039	197.236	0.296936	7.83162	0.542482	0.461406	0.999985
GSU1494	140.731	134.729	240.116	101.992	0.312516	7.27066	0.53208	0.465734	0.999985
GSU1495	83.3245	78.2375	94.0429	47.8053	-0.187907	6.24557	0.183381	0.668483	0.999985
GSU1496	407.139	270.758	486.392	280.176	0.17733	8.49641	0.136026	0.712264	0.999985
GSU1497	1331.14	1009.6	2101.02	1233.87	0.51067	10.4706	0.792744	0.373272	0.999985
GSU1498	653.112	468.829	775.009	430.42	0.103538	9.18454	0.0394275	0.842604	0.999985
GSU1499	195.679	133.124	160.11	100.537	-0.335195	7.20346	0.744291	0.38829	0.999985
GSU1500	123.567	90.8561	101.968	56.1108	-0.439941	6.54148	1.11667	0.290637	0.999985
GSU1501	81.781	62.9087	65.4787	40.3934	-0.450768	5.96958	0.977423	0.322836	0.999985
GSU1502	117.936	92.3847	124.307	58.5509	-0.202014	6.61938	0.227085	0.633694	0.999985
GSU1503	83.6456	69.0121	88.8301	45.0101	-0.189948	6.16285	0.179251	0.672017	0.999985
GSU1504	27.4497	26.8091	31.3422	17.2984	-0.157865	4.68642	0.0512902	0.820833	0.999985
GSU1505	61.024	54.1061	61.0339	32.7752	-0.29565	5.7076	0.381806	0.536638	0.999985
GSU1506	46.5397	36.5441	65.1356	20.6893	0.0465959	5.40085	0.00609378	0.937778	0.999985
GSU1507	50.7257	38.1919	63.8936	27.7232	0.0429492	5.49685	0.0063464	0.936504	0.999985
GSU1508	98.7349	64.6649	105.286	50.4287	-0.0696372	6.31834	0.0236721	0.877722	0.999985
GSU1509	134.618	96.2656	148.622	69.7089	-0.0807689	6.81156	0.0371973	0.847064	0.999985
GSU1510	78.4471	55.743	59.5469	42.6502	-0.393003	5.88561	0.765226	0.381698	0.999985
GSU1510.1	25.9185	18.1691	29.561	14.8583	0.0106549	4.46921	0.000196476	0.988816	0.999985
GSU1511	72.9028	45.4985	62.0798	43.1772	-0.169841	5.80577	0.134288	0.714026	0.999985
GSU1512	208.657	151.228	260.836	124.777	0.0995527	7.54224	0.057016	0.811276	0.999985
GSU1513	72.9152	53.4339	77.7509	43.2803	-0.0621709	5.95113	0.0180531	0.893116	0.999985
GSU1514	78.1013	70.8658	80.9537	47.8741	-0.209693	6.11837	0.233039	0.62928	0.999985
GSU1515	1375.93	989.097	1090	1171.09	-0.064838	10.1756	0.0144107	0.904448	0.999985
GSU1516	478.227	304.538	312.458	340.445	-0.261697	8.48761	0.332118	0.564415	0.999985
GSU1517	1119.35	708.734	834.294	872.273	-0.0992327	9.78739	0.0335333	0.854703	0.999985
GSU1518	1258.35	757.376	885.654	986.717	-0.106431	9.92489	0.0383071	0.844828	0.999985
GSU1519	316.554	188.661	146.89	201.039	-0.538048	7.73682	1.75827	0.18484	0.999985
GSU1520	894.06	591.351	528.552	646.122	-0.338592	9.37731	0.432102	0.510959	0.999985
GSU1521	748.76	485.133	971.2	458.086	0.212066	9.37898	0.14576	0.702621	0.999985
GSU1522	64.395	62.2908	45.6243	44.7581	-0.487133	5.76268	1.23779	0.265897	0.999985
GSU1523	60.9376	51.9054	37.176	46.2932	-0.434884	5.61777	0.870313	0.350869	0.999985
GSU1524	202.347	127.866	126.578	148.743	-0.26223	7.24231	0.486771	0.485371	0.999985
GSU1525	138.965	99.8648	92.8991	104.844	-0.272294	6.77041	0.545015	0.460362	0.999985
GSU1526	49.7873	33.1401	35.0026	35.032	-0.243732	5.25797	0.202829	0.652447	0.999985
GSU1527	36.9577	47.9919	20.2466	38.9843	-0.520014	5.17282	0.827361	0.363037	0.999985
GSU1528	20.6212	26.1695	16.766	26.1423	-0.124844	4.48871	0.0285789	0.865755	0.999985
GSU1529	29.2525	60.0251	28.2537	54.9538	-0.101459	5.43124	0.0319621	0.858111	0.999985
GSU1530	203.496	151.271	165.993	308.048	0.418202	7.69507	1.02623	0.311045	0.999985
GSU1531	83.164	49.1193	41.0325	93.5601	0.0251714	6.0606	0.00253474	0.959846	0.999985
GSU1532	12.2616	13.887	12.3865	14.9155	0.0623166	3.74287	0.00448624	0.946598	0.999985
GSU1533	70.5814	109.22	83.7971	111.878	0.122085	6.55298	0.0949703	0.757951	0.999985
GSU1534	83.8185	122.153	127.411	127.859	0.309545	6.84969	0.73422	0.391519	0.999985
GSU1535	17.3119	46.5826	21.1454	42.3065	-0.00992972	4.99385	0.000220565	0.988151	0.999985
GSU1536	72.7546	49.8131	103.57	74.1309	0.53582	6.23055	1.61742	0.203451	0.999985
GSU1537	312.936	250.713	292.358	256.291	-0.0389207	8.11946	0.00931551	0.92311	0.999985
GSU1539	40.8473	39.0375	41.5881	82.1844	0.631848	5.67073	1.67532	0.195547	0.999985
GSU1541	20.5965	13.3341	24.7404	42.1347	0.978988	4.65685	1.89591	0.168537	0.999985
GSU1542	3.7538	5.55045	4.10161	4.28449	-0.149878	2.1532	0.0167831	0.896923	0.999985
GSU1544	2.803	10.2011	3.0231	12.4754	0.253371	2.83881	0.0446779	0.832597	0.999985
GSU1545	8.32258	17.9306	11.161	22.7628	0.369864	3.9137	0.155098	0.69371	0.999985
GSU1546	14.2373	20.0011	19.4786	32.695	0.607743	4.43487	0.631797	0.426697	0.999985
GSU1547	60.0979	76.4705	54.9877	83.1238	0.0163045	6.10216	0.00142566	0.969881	0.999985
GSU1548	3.06231	16.0876	2.33677	14.9728	-0.145431	3.19293	0.0144858	0.9042	0.999985
GSU1549	59.32	50.7346	36.8818	60.4526	-0.177009	5.69692	0.143954	0.704381	0.999985
GSU1550	0.358093	4.41218	0.866077	2.32554	-0.578641	1.01408	0.175812	0.674998	0.999985
GSU1551	39.0939	69.8034	28.2864	62.4116	-0.263645	5.64173	0.245146	0.620514	0.999985
GSU1552	37.6986	30.6793	47.3565	43.3032	0.406914	5.31409	0.605175	0.43661	0.999985
GSU1553	22.3993	18.1365	30.5905	28.0669	0.533081	4.63354	0.598049	0.439323	0.999985
GSU1554	19.3	31.72	14.9684	29.6249	-0.194062	4.58078	0.0696766	0.791808	0.999985
GSU1555	69.186	100.645	119.437	87.9467	0.288091	6.55961	0.550599	0.458073	0.999985
GSU1556	27.7707	34.4301	65.9526	21.6745	0.494175	5.22798	0.648501	0.420649	0.999985
GSU1557	38.6	39.4602	72.2276	39.8206	0.521287	5.57135	1.09307	0.295791	0.999985
GSU1558	0.802622	4.66151	1.91191	2.19953	-0.410286	1.27558	0.102003	0.749439	0.999985
GSU1560	56.7022	70.0853	68.6162	47.7595	-0.123756	5.92636	0.0792951	0.778255	0.999985
GSU1561	130.42	134.187	119.159	155.33	0.052955	7.07467	0.0223547	0.881147	0.999985
GSU1562	9.69321	16.6405	6.92862	17.8139	-0.089687	3.6777	0.00832637	0.927295	0.999985
GSU1564	407.016	323.303	433.267	439.252	0.256664	8.6465	0.319367	0.571988	0.999985
GSU1565	6.55681	7.50178	7.54958	7.43486	0.0919692	2.86503	0.00703134	0.933173	0.999985
GSU1566	20.8311	21.6815	25.8516	19.7728	0.101826	4.46325	0.0190747	0.890153	0.999985
GSU1567	8.1991	17.898	11.2917	14.9614	0.00860736	3.713	8.03227e-05	0.992849	0.999985
GSU1568	6.16167	7.94625	5.18012	6.44965	-0.278538	2.69164	0.0608207	0.805203	0.999985
GSU1569	6.26045	5.58297	2.82701	5.34989	-0.533868	2.33113	0.209559	0.647114	0.999985
GSU1570	20.757	24.0014	24.4953	23.3356	0.095748	4.53431	0.0180286	0.893189	0.999985
GSU1571	7.63109	18.2449	7.07569	13.0368	-0.363337	3.52665	0.127439	0.721102	0.999985
GSU1572	3.70441	12.0007	4.28136	9.00431	-0.241128	2.86305	0.0438627	0.834109	0.999985
GSU1573	7.17421	17.7896	6.86326	11.0435	-0.479162	3.4256	0.214241	0.643464	0.999985
GSU1574	3.86494	6.51528	3.15383	4.91457	-0.363146	2.21382	0.0980644	0.754165	0.999985
GSU1575	13.7063	24.2073	11.8636	19.2	-0.287359	4.1103	0.110532	0.73954	0.999985
GSU1576	17.7071	24.9879	22.0441	21.5943	0.0314929	4.43352	0.00176525	0.966487	0.999985
GSU1577	39.3532	30.6142	15.9979	42.5585	-0.256548	5.00711	0.158964	0.690112	0.999985
GSU1578	76.9159	48.1003	33.1234	113.241	0.227656	6.08475	0.171629	0.678668	0.999985
GSU1579	126.024	95.4309	63.3217	142.328	-0.106664	6.73881	0.0607265	0.805351	0.999985
GSU1580	139.385	103.063	126.268	134.251	0.10375	6.9746	0.0851389	0.770451	0.999985
GSU1581	58.8631	87.5497	56.7853	65.6765	-0.25769	6.07135	0.355006	0.551293	0.999985
GSU1582	118.553	89.9889	23.9887	111.775	-0.619006	6.42802	1.18472	0.276398	0.999985
GSU1583	138.261	84.9262	21.6519	109.025	-0.772	6.46751	1.69653	0.192742	0.999985
GSU1584	120.443	76.297	17.8118	83.2727	-0.960419	6.21886	2.62631	0.105106	0.999985
GSU1585	72.8658	52.9353	38.3852	27.1504	-0.940899	5.58074	3.7066	0.0541978	0.999985
GSU1586	440.158	299.356	307.719	180.201	-0.599963	8.26154	1.74377	0.186661	0.999985
GSU1587	454.025	305.08	395.912	185.207	-0.385497	8.38836	0.611992	0.434039	0.999985
GSU1588	3107.07	1958.84	3616.4	1783.71	0.0921629	11.3534	0.0218881	0.882385	0.999985
GSU1589	227.401	145.569	255.084	155.445	0.138383	7.61396	0.11832	0.730864	0.999985
GSU1590	535.991	338.057	716.785	392.031	0.343224	8.95344	0.436385	0.508872	0.999985
GSU1591	301.292	220.901	300.039	211.59	-0.0295096	8.0139	0.00522641	0.942368	0.999985
GSU1592	784.705	443.559	1140.43	436.239	0.360247	9.45379	0.367294	0.544483	0.999985
GSU1593	4041.92	2638.59	3284.64	1791.89	-0.396116	11.5212	0.411054	0.521435	0.999985
GSU1594	1071.14	752.238	1060.23	495.306	-0.229217	9.72238	0.160603	0.688602	0.999985
GSU1595	182.64	132.148	216.242	94.2703	-0.0198193	7.28861	0.00208564	0.963574	0.999985
GSU1596	89.3257	55.5912	71.9825	47.8855	-0.273857	6.0492	0.360872	0.548023	0.999985
GSU1597	80.0276	58.9302	73.2734	60.9796	-0.0497198	6.09438	0.0138404	0.906349	0.999985
GSU1598	122.777	75.0612	66.786	59.0206	-0.653107	6.33872	2.52852	0.111805	0.999985
GSU1599	511.233	286.737	531.118	291.46	0.043803	8.66235	0.00738339	0.931525	0.999985
GSU1600	779.309	467.582	602.153	383.038	-0.339869	9.12424	0.424362	0.514768	0.999985
GSU1601	1113.92	688.505	1164.25	593.402	-0.0362905	9.79773	0.00396682	0.94978	0.999985
GSU1602	381.875	275.387	342.444	250.162	-0.149411	8.28767	0.118793	0.730347	0.999985
GSU1603	184.764	134.523	146.106	116.953	-0.279493	7.18597	0.584196	0.444672	0.999985
GSU1604	553.39	351.38	610.879	397.381	0.156236	8.90171	0.0955544	0.757231	0.999985
GSU1605	1813.89	1098.78	1252.64	1236.74	-0.226554	10.3993	0.163	0.68641	0.999985
GSU1606	437.503	305.665	435.392	327.546	0.0378687	8.5567	0.00682358	0.934166	0.999985
GSU1607	560.403	357.82	375.878	445.496	-0.160795	8.76462	0.112566	0.737242	0.999985
GSU1608	3.66737	12.5752	2.56555	8.23677	-0.587909	2.76346	0.242503	0.622404	0.999985
GSU1609	133.322	99.2794	94.909	120.298	-0.112048	6.80706	0.0958269	0.756896	0.999985
GSU1610	139.928	115.627	162.381	144.928	0.266047	7.13689	0.56529	0.452137	0.999985
GSU1611	271.027	241.911	397.088	249.509	0.334056	8.17944	0.61181	0.434107	0.999985
GSU1612	32.9569	31.0587	26.8484	30.0831	-0.169142	4.91944	0.0767496	0.781752	0.999985
GSU1613	49.5033	48.2195	46.7518	43.2344	-0.119012	5.55312	0.0632597	0.801416	0.999985
GSU1614	28.1782	19.4374	28.5969	19.3833	0.0109228	4.5803	0.00023381	0.9878	0.999985
GSU1615	4.63051	11.5996	8.61175	9.46254	0.155171	3.1046	0.0203775	0.886488	0.999985
GSU1616	3.84024	13.8002	2.84335	8.93558	-0.582194	2.88437	0.244669	0.620854	0.999985
GSU1617	2.59309	9.73497	2.77798	7.59524	-0.248713	2.51191	0.0419311	0.837751	0.999985
GSU1618	5.64305	15.9575	7.45153	10.8602	-0.238225	3.32265	0.0504399	0.8223	0.999985
GSU1619	0.75323	3.70753	0.833395	2.4401	-0.445221	0.972581	0.113865	0.735786	0.999985
GSU1620	24.7084	101.263	37.9113	44.6893	-0.608876	5.70516	1.06801	0.301395	0.999985
GSU1621	3.00057	14.2881	3.08846	8.36278	-0.593893	2.85078	0.247486	0.618851	0.999985
GSU1622	7.68048	70.378	17.1418	29.1552	-0.753546	4.95966	0.822488	0.364454	0.999985
GSU1623	14.5707	40.501	14.4945	25.0425	-0.47797	4.56559	0.384115	0.535409	0.999985
GSU1624	13.694	40.4467	18.4491	26.9671	-0.253457	4.63901	0.113501	0.736193	0.999985
GSU1626	84.2136	66.6163	77.0482	78.5185	0.0446382	6.25972	0.0126187	0.91056	0.999985
GSU1627	783.174	489.155	633.495	691.235	0.0582311	9.34272	0.0127165	0.910215	0.999985
GSU1629	3572.29	2354.48	3129.56	3397	0.139079	11.6043	0.0546578	0.815148	0.999985
GSU1630	132.223	107.096	162.251	91.1658	0.0824836	6.94494	0.0451447	0.831738	0.999985
GSU1631	199.31	149.721	188.021	135.809	-0.108158	7.39437	0.0852118	0.770355	0.999985
GSU1632	575.418	346.058	403.625	390.565	-0.214459	8.74464	0.199848	0.654843	0.999985
GSU1633	732.77	528.464	782.82	639.295	0.1732	9.38987	0.114931	0.734598	0.999985
GSU1634	1513.59	1005.57	1310.36	1025.67	-0.108888	10.2453	0.0388327	0.843781	0.999985
GSU1635	240.7	158.827	169.8	166.774	-0.247352	7.52396	0.456295	0.499361	0.999985
GSU1636	1036.31	663.03	844.85	611.961	-0.222162	9.62399	0.171365	0.678901	0.999985
GSU1637	58.1839	46.4959	81.444	55.9848	0.392614	5.92006	0.791757	0.373569	0.999985
GSU1644	361.513	249.77	235.72	239.851	-0.362168	8.08608	0.78734	0.374906	0.999985
GSU1646	114.195	87.5389	162.953	114.192	0.458138	6.90379	1.59403	0.206751	0.999985
GSU1648	139.903	99.8973	246.276	134.469	0.666935	7.2776	2.69332	0.10077	0.999985
GSU1649	283.881	183.328	416.698	213.95	0.432738	8.10059	0.896612	0.343692	0.999985
GSU1650	113.306	70.4647	131.17	52.1242	-0.00387159	6.52024	6.67627e-05	0.993481	0.999985
GSU1651	453.864	314.283	516.852	479.84	0.375765	8.7854	0.62782	0.428156	0.999985
GSU1652	15.0152	14.1146	16.2267	15.7747	0.135623	3.93615	0.0233132	0.878646	0.999985
GSU1653	15.3116	29.541	16.7006	26.0392	-0.0695328	4.45448	0.0082084	0.92781	0.999985
GSU1654	62.8268	51.8187	64.4002	52.571	0.0289262	5.8562	0.00439531	0.947141	0.999985
GSU1655	255.481	202.147	376.499	249.062	0.450951	8.08119	1.16869	0.27967	0.999985
GSU1656	156.042	106.402	162.594	113.184	0.0714525	7.07231	0.0357508	0.850031	0.999985
GSU1657	19.9544	51.8187	16.0143	47.5991	-0.173922	5.08215	0.0641141	0.800108	0.999985
GSU1658	556.193	386.363	516.574	400.978	-0.0387924	8.86125	0.00638713	0.936301	0.999985
GSU1659	518.383	357.028	389.751	421.61	-0.109609	8.72014	0.0542561	0.815816	0.999985
GSU1660	5691	3485.34	4663.04	8474.75	0.517734	12.4457	0.645861	0.421597	0.999985
GSU1661	10.5946	14.3314	16.9947	15.8091	0.396114	3.85366	0.189216	0.66357	0.999985
GSU1662	14.5707	18.6027	13.0565	15.9237	-0.194896	3.96016	0.0487528	0.825248	0.999985
GSU1663	10.9651	21.3345	7.95811	14.7895	-0.505579	3.78549	0.279169	0.597247	0.999985
GSU1664	7.96448	11.2852	5.22915	8.95849	-0.43992	3.06805	0.164863	0.684718	0.999985
GSU1665	39.6372	50.5611	55.4943	57.8292	0.329248	5.66974	0.529406	0.466857	0.999985
GSU1666	1.21011	3.17633	1.51972	2.09642	-0.278265	1.01965	0.0490642	0.8247	0.999985
GSU1667	2.39552	5.83231	5.27817	4.86874	0.302142	2.2074	0.0672841	0.795333	0.999985
GSU1668	24.7455	18.516	24.8384	27.4597	0.27372	4.57981	0.151053	0.697531	0.999985
GSU1670	1.40768	3.83762	1.61777	2.26826	-0.432281	1.20784	0.119565	0.729507	0.999985
GSU1671	6.80377	11.0142	4.5755	9.79476	-0.309927	3.01337	0.0793983	0.778114	0.999985
GSU1672	75.8416	60.7948	93.1278	72.2063	0.274991	6.23871	0.461419	0.496961	0.999985
GSU1673	31.611	26.8091	56.9323	30.9767	0.589384	5.19394	1.09533	0.295293	0.999985
GSU1674	10.2859	7.79448	6.58546	7.4234	-0.367932	3.0086	0.115856	0.733574	0.999985
GSU1676	106.477	76.7957	168.411	104.397	0.573828	6.83343	2.25559	0.133133	0.999985
GSU1677	127.037	125.774	123.931	119.977	-0.0517269	6.95657	0.0226935	0.880257	0.999985
GSU1678	106.872	117.199	169.424	134.034	0.437481	7.04336	1.53063	0.216018	0.999985
GSU1679	133.853	102.781	192.253	151.561	0.538948	7.18125	2.19795	0.138195	0.999985
GSU1680	19.7692	18.4401	40.8691	25.959	0.806383	4.71597	1.39711	0.237208	0.999985
GSU1681	115.788	81.403	144.733	117.067	0.408857	6.84262	1.25716	0.26219	0.999985
GSU1682	1.2348	6.12501	1.17656	4.07829	-0.485094	1.6703	0.142153	0.70615	0.999985
GSU1683	4.50703	7.11152	4.37941	6.58712	-0.0831632	2.50402	0.00519065	0.942565	0.999985
GSU1684	62.3699	63.776	71.1491	55.412	0.00466059	5.98188	0.000117053	0.991368	0.999985
GSU1685	14.3855	18.0173	16.7823	19.1313	0.148415	4.09628	0.0305632	0.861219	0.999985
GSU1686	135.668	95.832	113.211	92.6207	-0.169571	6.77291	0.206987	0.649139	0.999985
GSU1687	31.0677	30.5058	8.62809	22.7513	-0.97205	4.54016	1.62486	0.202416	0.999985
GSU1688	46.157	48.5448	32.6168	39.4196	-0.39458	5.38234	0.59341	0.441103	0.999985
GSU1689	16.818	25.8768	15.8509	21.5829	-0.189648	4.32614	0.0585697	0.808771	0.999985
GSU1690	295.859	207.893	276.115	232.05	0.0125796	7.98301	0.000993495	0.974855	0.999985
GSU1691	55.2081	35.5251	37.0452	35.4101	-0.324503	5.35128	0.378513	0.5384	0.999985
GSU1692	568.578	329.536	413.413	497.379	0.0202351	8.82098	0.00168554	0.967252	0.999985
GSU1693	486.537	308.896	508.208	386.2	0.169188	8.72275	0.122887	0.725924	0.999985
GSU1694	160.574	107.974	178.33	107.479	0.0898133	7.11491	0.0519866	0.819642	0.999985
GSU1695	1074.86	747.392	1327.88	939.828	0.315508	9.9979	0.333779	0.563443	0.999985
GSU1696	96.9074	76.2428	123.146	58.4478	0.0685578	6.47101	0.0247667	0.87495	0.999985
GSU1697	26.0544	53.9218	26.2274	40.9891	-0.25066	5.20262	0.185153	0.666982	0.999985
GSU1698	799.165	575.469	632.972	481.513	-0.302675	9.28148	0.354625	0.551507	0.999985
GSU1699	12.1011	18.4834	14.0043	14.801	-0.086479	3.89462	0.00906008	0.924168	0.999985
GSU1700	1755.87	1257.75	1848.26	1709.2	0.239352	10.6819	0.181681	0.669933	0.999985
GSU1701	46.9966	36.0129	47.765	51.1963	0.253631	5.50834	0.273924	0.600711	0.999985
GSU1702	21.5103	35.9912	14.9031	34.8258	-0.209309	4.74605	0.0863499	0.76887	0.999985
GSU1703	93.1783	80.0371	91.5101	113.837	0.245565	6.56477	0.443798	0.505295	0.999985
GSU1704	206.928	163.727	205.375	265.799	0.346215	7.71755	0.848977	0.356842	0.999985
GSU1705	110.787	98.3471	37.3884	95.8169	-0.650531	6.41975	1.95513	0.162035	0.999985
GSU1706	272.595	226.04	84.8592	251.135	-0.569442	7.70518	1.4268	0.232288	0.999985
GSU1707	426.662	361.788	151.057	428.071	-0.445086	8.41752	0.73033	0.392776	0.999985
GSU1708	207.966	169.928	145.583	227.559	-0.0181866	7.55294	0.00235286	0.961313	0.999985
GSU1711	2.519	5.79979	1.48704	5.4759	-0.255925	1.94449	0.0428007	0.836101	0.999985
GSU1719	2.8524	7.83784	3.21919	9.09596	0.204343	2.53086	0.0291386	0.864459	0.999985
GSU1721	159.611	108.96	59.9881	101.614	-0.732686	6.74913	3.27734	0.0702427	0.999985
GSU1722	184.788	118.934	103.08	123.425	-0.423137	7.05074	1.29566	0.255008	0.999985
GSU1723	29.0426	37.8558	53.4027	34.6654	0.396482	5.27667	0.529616	0.466768	0.999985
GSU1724	135.248	107.475	135.075	127.469	0.113256	6.98118	0.103206	0.748016	0.999985
GSU1725	64.0616	81.8041	57.6187	76.6283	-0.119682	6.1304	0.0816298	0.775101	0.999985
GSU1726	3.67971	8.61838	4.59184	7.26302	-0.0528457	2.6005	0.00205304	0.96386	0.999985
GSU1727	0.530966	6.88386	0.60462	3.116	-0.993166	1.49277	0.5047	0.477442	0.999985
GSU1728	24.9801	27.3837	53.3373	23.7595	0.557873	5.01733	0.809487	0.368272	0.999985
GSU1729	1125.25	755.75	971.87	741.435	-0.134722	9.81154	0.0611072	0.804754	0.999985
GSU1730	143.879	106.033	119.633	96.6073	-0.208819	6.86496	0.33805	0.560957	0.999985
GSU1731	96.7345	70.2479	96.0202	62.1022	-0.0787428	6.34518	0.0359364	0.849647	0.999985
GSU1732	321.333	239.797	379.865	299.193	0.275191	8.27645	0.415146	0.519369	0.999985
GSU1733	459.458	351.207	758.7	512.192	0.648655	9.02351	1.69133	0.193426	0.999985
GSU1734	528.002	350.34	447.925	497.54	0.10625	8.83282	0.0487273	0.825293	0.999985
GSU1735	370.268	254.616	362.576	361.57	0.212697	8.39781	0.232756	0.629488	0.999985
GSU1736	179.355	121.926	174.049	172.915	0.203694	7.34061	0.30667	0.579731	0.999985
GSU1737	973.285	644.459	698.075	936.815	0.0152164	9.66744	0.000803609	0.977385	0.999985
GSU1738	205.434	139.867	156.482	199.344	0.0433683	7.45374	0.0135504	0.90733	0.999985
GSU1739	1445.94	903.228	985.547	1451.55	0.0530173	10.2247	0.00892562	0.924731	0.999985
GSU1740	0.81497	6.2551	1.4707	4.00955	-0.366861	1.66285	0.0789946	0.778664	0.999985
GSU1741	19.1148	29.6711	16.0796	24.7447	-0.256915	4.48731	0.118751	0.730393	0.999985
GSU1742	48.3796	61.4669	53.0595	47.5648	-0.126572	5.71816	0.0800187	0.777272	0.999985
GSU1743	87.029	59.9817	92.4579	59.6278	0.0488792	6.22492	0.0130206	0.909152	0.999985
GSU1744	26.6347	22.4511	30.28	31.7327	0.337271	4.79696	0.268605	0.604269	0.999985
GSU1745	167.18	127.183	185.471	174.106	0.288708	7.35323	0.64122	0.423269	0.999985
GSU1746	133.593	86.2163	116.855	117.377	0.0917155	6.82699	0.062969	0.801863	0.999985
GSU1748	162.945	142.621	149.831	113.402	-0.21519	7.15202	0.359151	0.548978	0.999985
GSU1749	8.44606	8.49913	6.27498	6.40383	-0.418358	2.89367	0.14651	0.701893	0.999985
GSU1750	112.305	77.934	146.825	70.8316	0.194127	6.67237	0.206548	0.649486	0.999985
GSU1752	1795.18	1204.91	1595.45	1057.35	-0.177496	10.4648	0.0970875	0.755353	0.999985
GSU1754	172.798	142.425	134.781	136.955	-0.214153	7.19737	0.373452	0.541129	0.999985
GSU1755	173.008	125.167	129.487	104.248	-0.351315	7.05531	0.929329	0.335037	0.999985
GSU1756	290.586	214.798	241.538	200.661	-0.192697	7.88826	0.23838	0.625379	0.999985
GSU1757	186.529	124.658	124.993	118.499	-0.353891	7.11577	0.932032	0.334336	0.999985
GSU1758	534.645	315.693	436.634	328.611	-0.152119	8.65793	0.0997323	0.752151	0.999985
GSU1759	560.663	385.453	619.049	438.714	0.160922	8.96865	0.105542	0.745278	0.999985
GSU1760	384.999	267.408	329.91	300.957	-0.0484361	8.32572	0.0125083	0.91095	0.999985
GSU1761	220.363	211.459	502.913	68.2655	0.403456	7.97022	0.387185	0.533783	0.999985
GSU1762	62.4687	58.2906	60.5601	46.5452	-0.173189	5.83265	0.159001	0.690078	0.999985
GSU1763	6.35924	9.16041	4.37941	5.64774	-0.629923	2.6811	0.307299	0.579342	0.999985
GSU1764	354.364	270.725	424.803	260.896	0.133491	8.35632	0.0879209	0.766837	0.999985
GSU1765	291.895	195.935	291.231	193.318	-0.00976316	7.92551	0.000542296	0.981421	0.999985
GSU1766	1.45707	3.89182	1.63411	3.116	-0.170799	1.35168	0.0190575	0.890202	0.999985
GSU1767	39.5755	51.2766	42.258	47.8626	-0.0116458	5.50044	0.000577031	0.980835	0.999985
GSU1768	351.499	257.185	345.647	281.78	0.0437448	8.2717	0.0105368	0.918241	0.999985
GSU1769	66.8276	68.7302	80.0059	65.1724	0.0988517	6.13357	0.0586358	0.808665	0.999985
GSU1770	142.039	126.533	185.684	90.6503	0.0409953	7.09011	0.0103264	0.919059	0.999985
GSU1771	204.607	125.167	191.746	171.494	0.139454	7.43694	0.134775	0.713532	0.999985
GSU1772	1042.03	752.281	930.102	665.494	-0.169335	9.72707	0.0993853	0.752569	0.999985
GSU1773	196.964	139.585	165.633	127.447	-0.199551	7.29858	0.286592	0.592413	0.999985
GSU1774	101.958	69.2831	101.87	68.3915	-0.00834144	6.41615	0.000409935	0.983846	0.999985
GSU1775	81.8551	60.9574	69.3025	59.0664	-0.153847	6.08364	0.131244	0.717146	0.999985
GSU1776	12.1505	11.025	8.9876	7.76708	-0.468014	3.32305	0.208421	0.648008	0.999985
GSU1777	26.61	19.7193	29.7735	18.7533	0.0667452	4.56909	0.00860652	0.926085	0.999985
GSU1778	383.493	273.295	432.957	309.652	0.177165	8.45069	0.155089	0.693718	0.999985
GSU1779	60.2584	53.0003	57.5696	49.8903	-0.0758593	5.78671	0.0304894	0.861385	0.999985
GSU1780	35.0684	26.7332	28.6786	23.3471	-0.248454	4.83195	0.149155	0.699344	0.999985
GSU1781	59.3694	43.3629	46.1472	41.1036	-0.235653	5.57048	0.241778	0.622925	0.999985
GSU1782	37.8467	35.3082	32.2083	31.7213	-0.194462	5.09998	0.122971	0.725834	0.999985
GSU1783	267.545	207.958	179.262	211.956	-0.281447	7.75959	0.556809	0.455549	0.999985
GSU1784	87.2512	66.497	65.4134	75.8149	-0.122468	6.20495	0.0908926	0.763045	0.999985
GSU1785	22.6833	15.2204	21.0473	13.0826	-0.1514	4.17249	0.0329238	0.856015	0.999985
GSU1786	106.527	73.099	104.044	81.0961	0.0435886	6.5112	0.0122137	0.912001	0.999985
GSU1787	194.654	147.987	186.19	171.758	0.0630524	7.45263	0.0308914	0.860483	0.999985
GSU1788	80.7438	63.4616	80.153	64.0154	-0.000415454	6.17228	1.01896e-06	0.999195	0.999985
GSU1789	43.8973	37.433	31.6363	34.0927	-0.307205	5.20125	0.330139	0.565577	0.999985
GSU1790	519.111	341.136	518.535	298.437	-0.0744798	8.71194	0.0223446	0.881174	0.999985
GSU1791	902.394	553.224	640.914	515.354	-0.332159	9.35093	0.410424	0.521754	0.999985
GSU1792	384.567	235.352	148.328	232.772	-0.701852	7.96741	2.64794	0.103684	0.999985
GSU1793	1432.56	850.867	695.705	848.181	-0.564627	9.90215	1.06471	0.302143	0.999985
GSU1794	88.7947	59.3421	59.5142	64.2559	-0.259203	6.0875	0.365604	0.54541	0.999985
GSU1795	82.8677	59.5481	43.4673	50.1423	-0.605279	5.88343	1.88908	0.169305	0.999985
GSU1796	126.086	104.949	135.37	42.7762	-0.375222	6.67692	0.601435	0.438031	0.999985
GSU1797	57.1961	37.4981	49.5788	53.0636	0.116342	5.62523	0.060354	0.805937	0.999985
GSU1798	701.714	466.466	673.612	846.657	0.380071	9.39261	0.539585	0.462605	0.999985
GSU1799	1212.38	734.806	886.88	1430.37	0.251028	10.0582	0.199446	0.655169	0.999985
GSU1800	47.3424	37.1837	28.7113	31.0798	-0.499389	5.17412	0.85051	0.356408	0.999985
GSU1801	91.4496	64.8601	65.7238	59.7538	-0.316973	6.13897	0.5779	0.447137	0.999985
GSU1802	238.749	182.352	183.608	155.72	-0.3115	7.57086	0.747014	0.387423	0.999985
GSU1803	152.511	104.613	127.657	103.744	-0.15209	6.93257	0.172977	0.67748	0.999985
GSU1804	192.494	143.9	170.715	152.661	-0.0569397	7.36603	0.0246601	0.875217	0.999985
GSU1805	208.225	155.835	156.858	165.732	-0.174451	7.42364	0.234582	0.628147	0.999985
GSU1806	39.6742	32.2945	40.8364	37.8845	0.129369	5.23637	0.0603626	0.805924	0.999985
GSU1807	88.6836	83.6687	98.6021	76.5252	0.0229762	6.44119	0.00358625	0.952247	0.999985
GSU1808	196.926	152.822	227.321	146.876	0.0974302	7.49992	0.0674138	0.79514	0.999985
GSU1809	457.581	343.293	389.784	338.819	-0.136446	8.57892	0.0910173	0.762888	0.999985
GSU1810	24.9307	39.9264	14.7723	29.5218	-0.549919	4.77164	0.635348	0.425401	0.999985
GSU1811	322.79	253.239	381.401	236.438	0.101062	8.22154	0.0539707	0.816293	0.999985
GSU1812	327.569	230.485	181.615	196.056	-0.563252	7.8701	2.04792	0.152414	0.999985
GSU1813	53.22	32.3921	29.1852	28.5709	-0.567783	5.1646	1.03803	0.30828	0.999985
GSU1814	103.575	75.8851	59.2855	59.7194	-0.592606	6.22191	2.12514	0.144899	0.999985
GSU1815	196.037	158.188	173.477	156.751	-0.101213	7.41901	0.0807204	0.776323	0.999985
GSU1816	296.97	205.356	186.877	182.939	-0.441808	7.76859	1.33013	0.248783	0.999985
GSU1817	37.6986	30.2673	58.1089	21.4568	0.227113	5.20573	0.142352	0.705954	0.999985
GSU1818	170.996	136.257	150.943	141.892	-0.0693362	7.22927	0.0388	0.843845	0.999985
GSU1819	45.7001	45.2167	42.7646	41.9514	-0.101914	5.45724	0.0431759	0.835394	0.999985
GSU1820	357.426	277.176	401.713	286.11	0.116171	8.36907	0.070016	0.791313	0.999985
GSU1821	131.025	103.377	127.673	97.856	-0.0557219	6.84558	0.0240567	0.876741	0.999985
GSU1822	129	123.628	115.368	114.089	-0.138786	6.91344	0.163325	0.686114	0.999985
GSU1824	88.1773	59.1904	112.312	91.5095	0.467871	6.45649	1.39031	0.238353	0.999985
GSU1825	137.285	100.103	205.342	97.5811	0.351614	7.07788	0.711885	0.398819	0.999985
GSU1826	340.176	232.544	302	195.987	-0.20175	8.06448	0.228167	0.632886	0.999985
GSU1827	620.131	402.592	578.393	440.077	-0.00601607	8.99526	0.000146163	0.990354	0.999985
GSU1828	45.1444	31.785	26.8157	29.453	-0.451113	5.05853	0.610679	0.434532	0.999985
GSU1829	52.4915	35.1673	44.0065	31.6755	-0.212016	5.35259	0.158583	0.690464	0.999985
GSU1830	243.948	165.234	207.123	206.458	0.0154405	7.68451	0.00166604	0.967442	0.999985
GSU1831	20.2755	26.6248	12.7787	21.1246	-0.46798	4.33827	0.357571	0.549858	0.999985
GSU1832	92.7338	66.1826	36.5223	73.7643	-0.526773	6.07313	1.24854	0.263831	0.999985
GSU1833	632.331	410.181	557.541	610.804	0.164409	9.11045	0.107919	0.742526	0.999985
GSU1834	217.288	144.572	194.933	204.774	0.143532	7.57301	0.152459	0.696197	0.999985
GSU1835	1977.07	1312.73	2426.18	2041.63	0.441569	10.9214	0.584708	0.444473	0.999985
GSU1836	114.479	69.6733	69.1391	74.4517	-0.358868	6.35686	0.774925	0.378698	0.999985
GSU1837	161.241	136.853	315.824	180.59	0.735727	7.63408	3.49157	0.061682	0.999985
GSU1838	123.394	125.796	102.393	109.06	-0.236887	6.84782	0.471577	0.492263	0.999985
GSU1839	88.4984	76.8065	99.7623	99.4369	0.269091	6.51018	0.516674	0.472264	0.999985
GSU1840	22.3376	32.4463	13.6775	31.4922	-0.278166	4.64477	0.147035	0.701385	0.999985
GSU1841	45.3173	38.7556	26.1131	39.58	-0.355714	5.22758	0.43128	0.511362	0.999985
GSU1842	235.638	219.351	217.042	252.373	0.0450513	7.85254	0.0140805	0.905544	0.999985
GSU1843	9.35981	32.7824	7.74567	33.1418	-0.0434022	4.37757	0.00230504	0.961708	0.999985
GSU1845	36.8836	46.5934	40.5913	42.7075	-0.0030917	5.38264	3.63653e-05	0.995188	0.999985
GSU1848	2.45726	2.0489	2.20605	2.35991	0.0191388	1.19717	0.000244571	0.987523	0.999985
GSU1849	87.0043	68.3291	137.036	77.751	0.467441	6.5322	1.30137	0.253964	0.999985
GSU1850	173.823	121.763	183.412	126.794	0.0696042	7.2429	0.0337616	0.854215	0.999985
GSU1851	172.86	121.264	166.205	123.54	-0.0216764	7.18974	0.00340432	0.953473	0.999985
GSU1852	196.951	149.32	256.261	208.451	0.424419	7.66369	1.31421	0.251634	0.999985
GSU1853	170.403	108.527	139.961	121.615	-0.0926665	7.07843	0.0623208	0.802865	0.999985
GSU1854	293.772	204.738	356.71	219.242	0.2083	8.06952	0.23877	0.625096	0.999985
GSU1855	250.196	180.661	242.567	202.23	0.0459316	7.77438	0.0143802	0.904548	0.999985
GSU1857	841.37	514.447	1105.64	547.384	0.285936	9.55503	0.258298	0.611292	0.999985
GSU1858	282.288	225.422	351.366	273.039	0.298463	8.14493	0.528578	0.467205	0.999985
GSU1859	244.775	149.049	197.057	176.993	-0.0743145	7.58491	0.0384617	0.844519	0.999985
GSU1860	174.737	123.563	146.678	164.987	0.0632731	7.25282	0.0299333	0.862642	0.999985
GSU1861	300.218	185.886	172.742	215.977	-0.322494	7.77302	0.655832	0.418035	0.999985
GSU1862	27.0916	18.4834	15.1318	17.138	-0.497942	4.28443	0.395227	0.529565	0.999985
GSU1863	416.104	229.281	347.428	269.969	-0.0639675	8.3025	0.0195617	0.888768	0.999985
GSU1864	47.4659	51.9379	51.5725	40.6225	-0.108703	5.58268	0.0532079	0.817572	0.999985
GSU1865	94.1908	80.4707	90.1374	68.7008	-0.137069	6.38196	0.122753	0.726067	0.999985
GSU1866	748.55	524.225	824.163	598.305	0.160414	9.39625	0.0958489	0.756869	0.999985
GSU1867	15.719	17.356	12.2885	16.7256	-0.188882	3.95868	0.045627	0.830855	0.999985
GSU1868	329.977	273.381	345.99	277.725	0.0478603	8.26112	0.0129943	0.909244	0.999985
GSU1869	170.181	144.474	185.929	185.963	0.24112	7.42342	0.465765	0.494942	0.999985
GSU1870	367.873	245.261	272.161	306.032	-0.0846333	8.21847	0.0396991	0.84207	0.999985
GSU1871	750.761	498.316	238.547	969.201	-0.0485221	9.26264	0.00587728	0.938891	0.999985
GSU1872	260.173	180.596	132.706	320.18	0.0391967	7.80375	0.00717526	0.932494	0.999985
GSU1873	53.2818	64.6107	27.4857	53.3385	-0.544374	5.63536	1.19779	0.273764	0.999985
GSU1874	46.8114	40.5985	49.2193	42.5013	0.0694122	5.48565	0.0205033	0.88614	0.999985
GSU1875	1033.7	647.701	918.516	873.04	0.0915477	9.76199	0.0286905	0.865496	0.999985
GSU1876	217.906	154.047	234.347	109.701	-0.11258	7.484	0.0723272	0.787978	0.999985
GSU1877	1225.65	904.127	1770.87	481.169	0.0805165	10.0973	0.0156296	0.900509	0.999985
GSU1878	63.8147	52.7293	46.5557	79.0455	0.108139	5.92035	0.0571054	0.811131	0.999985
GSU1879	6.77907	15.0036	4.42843	12.9337	-0.326897	3.29491	0.0913975	0.762408	0.999985
GSU1880	2053.24	1283.28	1973.14	1505.3	0.0600921	10.7345	0.0109122	0.916803	0.999985
GSU1881	350.931	259.288	360.059	298.803	0.110644	8.30968	0.0658677	0.797451	0.999985
GSU1882	25.19	21.0093	13.7919	19.2	-0.485587	4.30918	0.382774	0.536122	0.999985
GSU1883	113.602	75.2563	94.1083	76.4908	-0.146717	6.49007	0.136987	0.711295	0.999985
GSU1884	177.219	123.064	127.019	123.299	-0.262539	7.10513	0.529905	0.466647	0.999985
GSU1885	919.015	610.658	1058.56	860.072	0.326853	9.75171	0.367307	0.544476	0.999985
GSU1886	851.953	514.154	701.327	588.992	-0.0823434	9.37532	0.0250631	0.87421	0.999985
GSU1887	918.015	604.761	821.564	562.242	-0.138065	9.50516	0.0671409	0.795546	0.999985
GSU1888	176.923	125.85	154.619	105.955	-0.216592	7.13813	0.328417	0.566593	0.999985
GSU1889	258.963	200.651	228.988	157.976	-0.24826	7.72566	0.416056	0.518912	0.999985
GSU1890	552.562	398.971	454.249	389.465	-0.173501	8.81005	0.132974	0.715368	0.999985
GSU1891	179.429	128.744	152.642	145.535	-0.0475633	7.24424	0.0171553	0.895792	0.999985
GSU1892	109.12	73.9554	124.731	70.1214	0.0898529	6.56232	0.0472106	0.82799	0.999985
GSU1893	326.544	221.378	264.431	213.881	-0.196027	8.00328	0.235962	0.627138	0.999985
GSU1894	412.264	246.832	381.319	223.114	-0.124926	8.30335	0.0708526	0.790099	0.999985
GSU1895	1416.26	958.353	1170.63	944.124	-0.167205	10.1323	0.0943513	0.758717	0.999985
GSU1896	702.332	498.977	1033.85	508.217	0.36025	9.42178	0.429278	0.512343	0.999985
GSU1897	13.2988	25.6058	10.0171	22.8888	-0.241391	4.16834	0.077465	0.780763	0.999985
GSU1898	143.781	103.16	193.266	74.9099	0.118908	7.009	0.0700259	0.791299	0.999985
GSU1899	66.2596	60.5346	74.4173	46.8774	-0.064103	5.95527	0.0210854	0.884547	0.999985
GSU1900	18.0281	21.5188	17.534	15.7174	-0.250181	4.18783	0.094001	0.759151	0.999985
GSU1901	784.273	587.405	898.629	592.555	0.12051	9.48329	0.0524429	0.818866	0.999985
GSU1902	2131.96	1318.37	1670.99	1685.95	-0.0395896	10.7329	0.00481628	0.944672	0.999985
GSU1903	2667.98	1704.29	1666.48	1978.1	-0.26263	10.9688	0.204596	0.651037	0.999985
GSU1904	356.562	237.152	323.406	268.514	-0.00436813	8.21156	0.000105117	0.99182	0.999985
GSU1905	357.093	243.645	517.686	200.844	0.258281	8.36562	0.255221	0.613422	0.999985
GSU1906	646.086	379.187	541.315	517.92	0.0470167	9.02556	0.00878788	0.925313	0.999985
GSU1907	730.226	504.506	789.323	624.78	0.195688	9.37119	0.145753	0.702628	0.999985
GSU1908	262.309	150.827	217.631	187.968	-0.0265639	7.67742	0.00447976	0.946637	0.999985
GSU1909	1583.45	1020	934.628	1333.02	-0.199228	10.2501	0.126705	0.721873	0.999985
GSU1910	489.106	315.031	516.542	446.24	0.259767	8.7871	0.292628	0.588541	0.999985
GSU1911	968.21	642.443	772.655	916.091	0.068312	9.68803	0.0164138	0.898057	0.999985
GSU1912	749.304	477.22	549.665	672.666	-0.00493215	9.25795	9.33712e-05	0.99229	0.999985
GSU1913	37.2664	38.7664	39.8396	34.3332	-0.0357874	5.23174	0.0045986	0.945935	0.999985
GSU1914	190.16	148.052	200.848	124.01	-0.0581768	7.37322	0.0227731	0.880049	0.999985
GSU1915	469.855	337.168	492.21	272.546	-0.0776295	8.61827	0.0255261	0.873063	0.999985
GSU1916	211.831	176.183	315.383	146.944	0.252747	7.73205	0.346467	0.55612	0.999985
GSU1917	384.765	302.424	390.536	260.999	-0.0768823	8.38674	0.0295223	0.863579	0.999985
GSU1918	900.345	563.75	523.83	614.962	-0.362497	9.34595	0.4884	0.484642	0.999985
GSU1919	465.743	285.837	289.352	318.198	-0.306911	8.40857	0.46468	0.495445	0.999985
GSU1920	776.58	442.215	461.734	525.629	-0.303795	9.10739	0.353168	0.552325	0.999985
GSU1921	2154.57	1257.89	1282.82	1580.57	-0.253087	10.6156	0.193593	0.659943	0.999985
GSU1922	170.477	131.108	198.217	118.671	0.071348	7.27278	0.0337167	0.854311	0.999985
GSU1923	146.88	127.519	159.08	104.73	-0.0568531	7.07228	0.023818	0.877349	0.999985
GSU1924	140.014	99.0083	185.635	88.0841	0.195455	7.00234	0.215925	0.642162	0.999985
GSU1925	336.2	223.666	251.62	314.819	0.0168641	8.13751	0.00161719	0.967922	0.999985
GSU1926	22.3746	25.5624	39.2349	22.6597	0.368494	4.78035	0.306918	0.579578	0.999985
GSU1927	100.031	115.66	106.233	103.836	-0.0381188	6.73424	0.0113358	0.91521	0.999985
GSU1928	67.8401	89.3384	78.9928	69.5371	-0.0817128	6.25648	0.0415636	0.838454	0.999985
GSU1929	80.4351	66.4211	90.3499	63.4311	0.0663895	6.23233	0.0261824	0.871456	0.999985
GSU1930	113.38	101.729	132.003	110.24	0.171349	6.83746	0.244047	0.621298	0.999985
GSU1931	64.2098	61.0224	85.2678	63.3738	0.247149	6.09786	0.348127	0.555175	0.999985
GSU1932	113.886	102.911	136.987	140.117	0.354092	6.94836	1.0478	0.306014	0.999985
GSU1933	406.201	317.59	589.766	602.269	0.719784	8.90382	2.24073	0.134417	0.999985
GSU1934	58.9001	55.6346	43.0751	57.6345	-0.185468	5.75052	0.172078	0.678272	0.999985
GSU1935	68.9638	71.2019	51.311	89.1954	0.00364888	6.13328	7.05781e-05	0.993297	0.999985
GSU1936	64.8889	55.8406	36.2935	65.1037	-0.251548	5.79593	0.295255	0.586872	0.999985
GSU1937	118.01	102.141	133.082	93.8006	0.0433734	6.80455	0.0143617	0.90461	0.999985
GSU1938	98.4015	82.9099	184.05	89.3328	0.592342	6.82903	2.13374	0.144089	0.999985
GSU1940	36.2168	46.1273	34.0058	34.001	-0.275998	5.23317	0.270459	0.603024	0.999985
GSU1941	143.101	139.444	190.962	104.225	0.0630515	7.17449	0.0261861	0.871447	0.999985
GSU1942	229.501	184.401	183.282	121.948	-0.439451	7.49031	1.40393	0.236066	0.999985
GSU1945	566.157	650.639	1271.86	123.311	0.197338	9.35096	0.0657415	0.797641	0.999985
GSU1947	171.996	159.89	299.81	56.2368	0.101294	7.4263	0.0315582	0.859001	0.999985
GSU1948	258.556	255.538	552.835	82.1156	0.304572	8.16632	0.224821	0.635391	0.999985
GSU1949	65.3088	40.9237	79.4013	47.1867	0.252821	5.86364	0.284024	0.594076	0.999985
GSU1950	14.9164	24.9987	18.204	24.1146	0.0843812	4.36347	0.0119078	0.913105	0.999985
GSU1951	13.1877	20.6733	15.2135	18.0201	-0.0269666	4.07033	0.000980033	0.975026	0.999985
GSU1952	23.6835	23.0365	28.9564	24.527	0.194991	4.64817	0.0816317	0.775098	0.999985
GSU1953	112.565	82.6497	131.562	116.483	0.345539	6.79232	0.921872	0.336984	0.999985
GSU1954	43.5268	33.0642	82.6042	48.3323	0.773501	5.69776	2.62263	0.10535	0.999985
GSU1955	34.4387	29.6277	50.1671	36.3265	0.432933	5.23508	0.653413	0.418895	0.999985
GSU1956	17.1638	13.4425	27.6981	16.0382	0.514855	4.21784	0.393404	0.530515	0.999985
GSU1957	32.3025	23.5786	40.5586	28.2731	0.30063	4.96353	0.243034	0.622023	0.999985
GSU1958	27.3632	32.2078	40.673	35.2841	0.350493	5.08347	0.389418	0.532606	0.999985
GSU1959	28.4499	29.4109	42.3724	31.5609	0.353532	5.04317	0.371988	0.541922	0.999985
GSU1960	42.6378	33.1618	62.9622	50.9786	0.587977	5.56858	1.49929	0.22078	0.999985
GSU1962	78.0149	66.0417	133.981	96.7104	0.679261	6.55012	3.14189	0.0763053	0.999985
GSU1963	30.1045	35.1673	46.5884	35.9027	0.337665	5.20806	0.394644	0.529868	0.999985
GSU1964	24.0169	20.4131	25.2143	27.6315	0.250283	4.60547	0.129631	0.718815	0.999985
GSU1966	59.6534	64.0362	106.103	85.2316	0.629295	6.29974	2.60806	0.106322	0.999985
GSU1967	50.7134	53.3797	113.979	68.2655	0.807866	6.16202	3.5133	0.0608782	0.999985
GSU1971	25.9679	41.4224	30.2964	42.2263	0.105941	5.12945	0.0345997	0.852437	0.999985
GSU1972	10.9651	24.164	21.6029	25.9361	0.436381	4.37101	0.308273	0.578742	0.999985
GSU1973	34.13	36.9777	66.018	53.476	0.748766	5.57511	2.4829	0.11509	0.999985
GSU1974	45.6383	50.6153	64.4329	62.0221	0.393674	5.79964	0.832599	0.361522	0.999985
GSU1975	70.6061	64.9359	98.0138	93.2278	0.496643	6.35261	1.70074	0.192191	0.999985
GSU1976	24.5602	43.2437	37.2577	47.8741	0.328325	5.25774	0.34774	0.555395	0.999985
GSU1977	59.2582	58.128	112.296	79.4579	0.707899	6.27254	3.06271	0.080108	0.999985
GSU1978	15.9907	23.5677	15.6874	24.2406	0.0135067	4.31454	0.000291797	0.986371	0.999985
GSU1979	35.0931	35.1023	60.5274	44.2769	0.578141	5.45197	1.33485	0.247944	0.999985
GSU1980	32.3519	38.5605	63.6649	51.1046	0.694522	5.53741	2.06395	0.150819	0.999985
GSU1985	25.8197	28.9014	36.1138	32.0535	0.316918	4.94234	0.273182	0.601205	0.999985
GSU1988	12.5456	12.7921	38.4179	20.7695	1.22378	4.40273	2.46989	0.116046	0.999985
GSU1989	114.318	114.836	254.578	130.895	0.750226	7.26377	3.48198	0.0620405	0.999985
GSU1990	39.9459	34.5277	50.2815	31.2974	0.131335	5.28675	0.0587957	0.80841	0.999985
GSU1991	26.4371	27.6439	34.7411	24.8707	0.140367	4.8302	0.0474096	0.827634	0.999985
GSU1992	43.107	37.3463	40.7383	32.718	-0.131323	5.26685	0.0611196	0.804735	0.999985
GSU1995	29.0179	24.6843	22.9102	17.3213	-0.416716	4.55509	0.341239	0.559115	0.999985
GSU1996	392.717	271.343	522.817	400.761	0.475912	8.63275	1.03984	0.307859	0.999985
GSU1997	333.101	267.376	311.608	194.406	-0.246961	8.1119	0.340518	0.559531	0.999985
GSU1998	559.391	394.299	451.962	297.979	-0.346757	8.73448	0.518001	0.471696	0.999985
GSU1999	30.9318	17.2584	31.9958	12.7733	-0.106424	4.53992	0.0192253	0.889723	0.999985
GSU2000	46.3175	49.9107	42.6339	40.5194	-0.210706	5.4877	0.192045	0.66122	0.999985
GSU2001	226.377	190.428	238.024	176.283	-0.00870215	7.69907	0.000541905	0.981428	0.999985
GSU2002	46.6015	53.1954	30.7539	41.9857	-0.456126	5.43164	0.813207	0.367174	0.999985
GSU2003	9.7426	16.8573	7.53324	12.2692	-0.425552	3.53949	0.181457	0.670124	0.999985
GSU2004	214.856	158.979	158.917	196.159	-0.0742272	7.5098	0.042071	0.837484	0.999985
GSU2006	12.6073	16.0876	19.5113	50.1538	1.27968	4.62153	2.92324	0.0873124	0.999985
GSU2007	16.7933	23.3509	24.2338	54.129	0.965042	4.8901	2.08263	0.148984	0.999985
GSU2008	5.77888	14.2989	7.72933	20.4258	0.487867	3.59521	0.227777	0.633177	0.999985
GSU2009	14.6818	22.5487	26.5379	40.2674	0.843464	4.70233	1.46767	0.225714	0.999985
GSU2010	14.4596	11.5454	17.0438	27.8721	0.788507	4.15017	0.87051	0.350814	0.999985
GSU2011	1299.77	880.885	836.876	603.484	-0.598333	9.82222	1.18607	0.276125	0.999985
GSU2013	342.127	241.033	233.318	259.533	-0.242721	8.07161	0.361847	0.547482	0.999985
GSU2014	159.475	103.204	139.863	89.6765	-0.194619	6.94343	0.249668	0.617309	0.999985
GSU2015	39.9459	32.6739	40.2644	33.5771	0.0240279	5.19533	0.00199185	0.964402	0.999985
GSU2016	53.4176	65.814	72.4073	53.6936	0.0806978	5.93916	0.0345207	0.852604	0.999985
GSU2017	213.967	160.042	197.972	140.987	-0.141998	7.47789	0.150409	0.698145	0.999985
GSU2018	26.0667	22.668	17.5176	16.1642	-0.532954	4.36664	0.493227	0.482491	0.999985
GSU2019	894.64	579.957	1113.27	615.684	0.229572	9.6455	0.170556	0.679619	0.999985
GSU2020	239.046	153.613	206.911	153.027	-0.12555	7.55592	0.109081	0.741193	0.999985
GSU2021	462.94	382.851	554.616	332.117	0.0681829	8.75874	0.019814	0.888058	0.999985
GSU2022	41.2301	36.4899	61.9	29.075	0.226993	5.39904	0.173048	0.677417	0.999985
GSU2023	9.01407	13.0522	8.5137	9.55419	-0.288362	3.33048	0.0791275	0.778483	0.999985
GSU2024	85.2508	68.9579	78.5843	62.1366	-0.1321	6.2047	0.1053	0.74556	0.999985
GSU2025	411.992	314.923	460.835	267.552	0.00289699	8.5072	3.75463e-05	0.995111	0.999985
GSU2026	11.743	18.3859	9.23271	13.0253	-0.436679	3.71408	0.212108	0.64512	0.999985
GSU2027	36.933	49.7589	47.1931	32.6836	-0.118268	5.38082	0.0505721	0.822071	0.999985
[truncated: 1,468 more rows]

## Sheet: FDR <=0.05
	WT2_S1_L004_R1_001_1	WT3_S3_L004_R1_001_2	CO1_r_S2_L004_R1_001_1	CO2_S4_L004_R1_001_2	logFC	logCPM	LR	PValue	FDR
GSU1639	320.74	234.127	21.799	28.9031	-3.45164	7.24242	72.1125	2.03274e-17	7.04753e-14
GSU3559	50.664	47.6341	653.137	450.834	3.48935	8.23164	56.2847	6.27016e-14	1.08693e-10
GSU2134	19.4235	17.3885	156.956	124.227	2.93316	6.31323	49.2107	2.29893e-12	2.65679e-09
GSU3503	12.2739	8.55333	76.509	216.275	3.81335	6.2933	47.7776	4.7742e-12	4.13804e-09
GSU2131	17.5342	12.3476	121.774	126.129	3.05246	6.11826	45.5039	1.52335e-11	1.05629e-08
GSU2133	15.719	11.6104	137.657	91.5209	3.06786	6.00329	40.0041	2.53429e-10	1.46439e-07
GSU3502	11.6442	6.78629	63.5832	166.637	3.64296	5.95856	38.5726	5.27547e-10	2.61286e-07
GSU2129	12.5826	9.95179	97.066	78.6789	2.96317	5.63198	34.9434	3.39428e-09	1.471e-06
GSU0208	124.814	146.599	9.49417	25.054	-2.97288	6.25776	33.1051	8.73081e-09	3.3633e-06
GSU3125	273.052	168.964	14.9521	44.0478	-2.9047	6.96904	32.155	1.42353e-08	4.93539e-06
GSU1994	131.766	65.7165	708.86	1332.04	3.36942	9.1283	30.9126	2.69918e-08	8.50733e-06
GSU0594	25.6963	38.8857	703.369	123.849	3.67893	7.80067	30.129	4.04237e-08	1.16791e-05
GSU3245	989.263	659.528	125.941	129.829	-2.68847	8.89533	26.9733	2.06287e-07	5.50152e-05
GSU3489	9.44625	13.3558	190.308	42.4669	3.35132	5.99795	26.5078	2.62478e-07	6.50007e-05
GSU2135	117.566	139.249	710.576	712.715	2.47041	8.71441	25.8646	3.66215e-07	8.46444e-05
GSU1641	3300.38	1954.79	351.235	225.658	-3.18737	10.5098	25.4305	4.58609e-07	9.35292e-05
GSU2773	25.19	14.0713	71.2144	190.603	2.73751	6.23448	25.4835	4.46175e-07	9.35292e-05
GSU3126	222.771	149.309	7.48422	36.5557	-3.07796	6.70126	25.0382	5.62063e-07	0.00010826
GSU1640	5366.02	3671.14	653.97	377.803	-3.13075	11.2976	22.8096	1.78874e-06	0.000326397
GSU0781	133.754	108.386	33.2704	29.327	-1.95169	6.25194	22.3709	2.24751e-06	0.000389606
GSU3246	1666.96	1088.53	238.204	207.638	-2.6277	9.64451	21.7575	3.0938e-06	0.000510772
GSU2132	7.06308	6.5478	63.4524	44.7695	2.99084	4.92968	20.3885	6.32074e-06	0.000996091
GSU0468	12.8667	22.0826	105.743	66.0431	2.29695	5.6922	20.1312	7.2307e-06	0.00108995
GSU0593	3.50684	7.59935	125.516	18.7418	3.69844	5.28002	19.7076	9.02428e-06	0.00130363
GSU0763	65.7162	63.5158	151.253	304.566	1.81854	7.19266	19.3769	1.07295e-05	0.00143073
GSU3410	4.4206	12.1308	160.306	24.5614	3.48086	5.65446	19.3824	1.0699e-05	0.00143073
GSU3122	95.722	71.2127	6.0462	20.632	-2.6445	5.59789	18.5451	1.65928e-05	0.00213064
GSU1159	102.155	68.3725	16.7496	24.9509	-2.03145	5.73023	17.3885	3.04661e-05	0.00367616
GSU2513	122.702	110.781	546.838	292.537	1.84596	8.06735	17.3709	3.07496e-05	0.00367616
GSU0919	115.479	110.196	2680.8	199.011	3.67363	9.60063	16.2465	5.56127e-05	0.00642698
GSU1538	364.823	253.5	1614.48	1214.44	2.19382	9.75126	15.1978	9.68171e-05	0.0108279
GSU2772	69.0502	50.6045	133.899	195.849	1.46257	6.81217	14.8229	0.000118091	0.0127944
GSU0778	935.463	736.682	89.3367	268.136	-2.22572	8.98707	13.9728	0.000185475	0.0194862
GSU1387	34.9943	29.5301	74.9239	133.266	1.69006	6.09176	13.6317	0.000222393	0.0226775
GSU1160	67.3832	45.9972	11.6512	14.0563	-2.14058	5.121	13.3425	0.000259461	0.0245226
GSU1643	110.824	47.1355	22.8612	16.9432	-1.98862	5.6284	13.3863	0.000253468	0.0245226
GSU2812	67.3462	58.9085	222.484	120.103	1.44004	6.87321	13.2763	0.00026878	0.0245226
GSU3520	10.3106	9.72413	160.829	12.3952	3.11176	5.59478	13.325	0.000261885	0.0245226
GSU0779	1808.8	1568.51	343.62	489.543	-2.01919	10.0398	13.1301	0.000290589	0.0256715
GSU3576	16.9785	12.7595	48.2225	75.8378	2.0607	5.26578	13.0944	0.000296182	0.0256715
GSU1385	36.2785	40.3058	83.1761	141.858	1.55506	6.23705	12.8958	0.000329325	0.0278481
GSU3364	58.7767	43.8074	100.71	187.384	1.48983	6.6102	12.7733	0.000351609	0.0290245
GSU2136	36.6366	57.9654	79.6464	238.179	1.74831	6.68836	12.1326	0.00049547	0.0399487
GSU0356	82.9171	89.1975	250.607	165.824	1.27463	7.20122	11.7035	0.000623831	0.0480627
GSU1079	86.1152	58.3123	213.725	147.46	1.32236	6.98213	11.7395	0.000611878	0.0480627
GSU0959	38.1801	25.2697	72.7832	120.321	1.6058	6.00366	11.4619	0.000710381	0.0535411

## Sheet: LogCPM>=5
	gene_description	WT2_S1_L004_R1_001_1	WT3_S3_L004_R1_001_2	CO1_r_S2_L004_R1_001_1	CO2_S4_L004_R1_001_2	logFC	logCPM	LR	PValue	FDR
GSU0208	HYPOTHETICAL PROTEIN	124.814	146.599	9.49417	25.054	-2.97288	6.25776	33.1051	8.73081e-09	3.3633e-06
GSU0356	sensor histidine kinase, DUF3365-containing, heme-binding	82.9171	89.1975	250.607	165.824	1.27463	7.20122	11.7035	0.000623831	0.0480627
GSU0468	HYPOTHETICAL PROTEIN	12.8667	22.0826	105.743	66.0431	2.29695	5.6922	20.1312	7.2307e-06	0.00108995
GSU0593	cytochrome b, putative	3.50684	7.59935	125.516	18.7418	3.69844	5.28002	19.7076	9.02428e-06	0.00130363
GSU0594	CYTOCHROME C-7 heme-binding sites	25.6963	38.8857	703.369	123.849	3.67893	7.80067	30.129	4.04237e-08	1.16791e-05
GSU0763	helicase, putative	65.7162	63.5158	151.253	304.566	1.81854	7.19266	19.3769	1.07295e-05	0.00143073
GSU0778	periplasmically oriented, membrane-bound formate dehydrogenase, iron-sulfur cluster-binding subunit	935.463	736.682	89.3367	268.136	-2.22572	8.98707	13.9728	0.000185475	0.0194862
GSU0779	periplasmically oriented, membrane-bound formate dehydrogenase, b-type cytochrome subunit, putative	1808.8	1568.51	343.62	489.543	-2.01919	10.0398	13.1301	0.000290589	0.0256715
GSU0781	twin-arginine translocation pathway protein, TatA/TatE family	133.754	108.386	33.2704	29.327	-1.95169	6.25194	22.3709	2.24751e-06	0.000389606
GSU0919	HYPOTHETICAL PROTEIN	115.479	110.196	2680.8	199.011	3.67363	9.60063	16.2465	5.56127e-05	0.00642698
GSU0959	HYPOTHETICAL PROTEIN	38.1801	25.2697	72.7832	120.321	1.6058	6.00366	11.4619	0.000710381	0.0535411
GSU1079	PEP motif-containing protein, putative exosortase substrate	86.1152	58.3123	213.725	147.46	1.32236	6.98213	11.7395	0.000611878	0.0480627
GSU1159	intracellular protease, PfpI family, putative	102.155	68.3725	16.7496	24.9509	-2.03145	5.73023	17.3885	3.04661e-05	0.00367616
GSU1160	HYPOTHETICAL PROTEIN	67.3832	45.9972	11.6512	14.0563	-2.14058	5.121	13.3425	0.000259461	0.0245226
GSU1385	CRISPR processing complex protein CasA	36.2785	40.3058	83.1761	141.858	1.55506	6.23705	12.8958	0.000329325	0.0278481
GSU1387	CRISPR processing complex protein CasC	34.9943	29.5301	74.9239	133.266	1.69006	6.09176	13.6317	0.000222393	0.0226775
GSU1538	cytochrome c	364.823	253.5	1614.48	1214.44	2.19382	9.75126	15.1978	9.68171e-05	0.0108279
GSU1639	winged helix-turn-helix transcriptional regulator, Rrf2 family	320.74	234.127	21.799	28.9031	-3.45164	7.24242	72.1125	2.03274e-17	7.04753e-14
GSU1640	cytochrome bd menaquinol oxidase, subunit I	5366.02	3671.14	653.97	377.803	-3.13075	11.2976	22.8096	1.78874e-06	0.000326397
GSU1641	cytochrome bd menaquinol oxidase, subunit II	3300.38	1954.79	351.235	225.658	-3.18737	10.5098	25.4305	4.58609e-07	9.35292e-05
GSU1643	response receiver-modulated diguanylate cyclase	110.824	47.1355	22.8612	16.9432	-1.98862	5.6284	13.3863	0.000253468	0.0245226
GSU1994	PEP motif-containing protein, putative exosortase substrate	131.766	65.7165	708.86	1332.04	3.36942	9.1283	30.9126	2.69918e-08	8.50733e-06
GSU2129	HYPOTHETICAL PROTEIN	12.5826	9.95179	97.066	78.6789	2.96317	5.63198	34.9434	3.39428e-09	1.471e-06
GSU2131	HYPOTHETICAL PROTEIN	17.5342	12.3476	121.774	126.129	3.05246	6.11826	45.5039	1.52335e-11	1.05629e-08
GSU2133	lipoprotein, putative	15.719	11.6104	137.657	91.5209	3.06786	6.00329	40.0041	2.53429e-10	1.46439e-07
GSU2134	nitrogen regulatory protein P-II, putativ	19.4235	17.3885	156.956	124.227	2.93316	6.31323	49.2107	2.29893e-12	2.65679e-09
GSU2135	efflux pump, RND family, inner membrane protein	117.566	139.249	710.576	712.715	2.47041	8.71441	25.8646	3.66215e-07	8.46444e-05
GSU2136	efflux pump, RND family, membrane fusion protein	36.6366	57.9654	79.6464	238.179	1.74831	6.68836	12.1326	0.00049547	0.0399487
GSU2513	lipoprotein cytochrome c, 1 heme-binding site	122.702	110.781	546.838	292.537	1.84596	8.06735	17.3709	3.07496e-05	0.00367616
GSU2772	transposase of ISGsu3, IS5 family	69.0502	50.6045	133.899	195.849	1.46257	6.81217	14.8229	0.000118091	0.0127944
GSU2773	HYPOTHETICAL PROTEIN	25.19	14.0713	71.2144	190.603	2.73751	6.23448	25.4835	4.46175e-07	9.35292e-05
GSU2812	glutaredoxin family protein	67.3462	58.9085	222.484	120.103	1.44004	6.87321	13.2763	0.00026878	0.0245226
GSU3122	metal-dependent hydrolase, beta-lactamase superfamily	95.722	71.2127	6.0462	20.632	-2.6445	5.59789	18.5451	1.65928e-05	0.00213064
GSU3125	mannitol dehydrogenase	273.052	168.964	14.9521	44.0478	-2.9047	6.96904	32.155	1.42353e-08	4.93539e-06
GSU3126	metal-dependent hydrolase, beta-lactamase superfamily	222.771	149.309	7.48422	36.5557	-3.07796	6.70126	25.0382	5.62063e-07	0.00010826
GSU3245	DNA polymerase II, putative	989.263	659.528	125.941	129.829	-2.68847	8.89533	26.9733	2.06287e-07	5.50152e-05
GSU3246	peroxiredoxin, typical 2-Cys subfamily	1666.96	1088.53	238.204	207.638	-2.6277	9.64451	21.7575	3.0938e-06	0.000510772
GSU3364	hydrogen-dependent growth transcriptional repressor	58.7767	43.8074	100.71	187.384	1.48983	6.6102	12.7733	0.000351609	0.0290245
GSU3410	HYPOTHETICAL PROTEIN	4.4206	12.1308	160.306	24.5614	3.48086	5.65446	19.3824	1.0699e-05	0.00143073
GSU3489	HYPOTHETICAL PROTEIN	9.44625	13.3558	190.308	42.4669	3.35132	5.99795	26.5078	2.62478e-07	6.50007e-05
GSU3502	HYPOTHETICAL PROTEIN	11.6442	6.78629	63.5832	166.637	3.64296	5.95856	38.5726	5.27547e-10	2.61286e-07
GSU3503	HYPOTHETICAL PROTEIN	12.2739	8.55333	76.509	216.275	3.81335	6.2933	47.7776	4.7742e-12	4.13804e-09
GSU3520	HYPOTHETICAL PROTEIN	10.3106	9.72413	160.829	12.3952	3.11176	5.59478	13.325	0.000261885	0.0245226
GSU3559	HYPOTHETICAL PROTEIN	50.664	47.6341	653.137	450.834	3.48935	8.23164	56.2847	6.27016e-14	1.08693e-10
GSU3576	Lipoprotein, putative	16.9785	12.7595	48.2225	75.8378	2.0607	5.26578	13.0944	0.000296182	0.0256715

## Sheet: log2FC > -1 (DOWNREGULATED)
gene_code	gene_description	WT2_S1_L004_R1_001_1	WT3_S3_L004_R1_001_2	CO1_r_S2_L004_R1_001_1	CO2_S4_L004_R1_001_2	logFC	logCPM	LR	PValue	FDR	LOCATION
GSU0208	HYPOTHETICAL PROTEIN	124.814	146.599	9.49417	25.054	-2.97288	6.25776	33.1051	8.73081e-09	3.3633e-06	Cytoplasmic Membrane
GSU0778	periplasmically oriented, membrane-bound formate dehydrogenase, iron-sulfur cluster-binding subunit	935.463	736.682	89.3367	268.136	-2.22572	8.98707	13.9728	0.000185475	0.0194862	Cytoplasmic Membrane
GSU0779	periplasmically oriented, membrane-bound formate dehydrogenase, b-type cytochrome subunit, putative	1808.8	1568.51	343.62	489.543	-2.01919	10.0398	13.1301	0.000290589	0.0256715	Cytoplasmic Membrane
GSU0781	twin-arginine translocation pathway protein, TatA/TatE family	133.754	108.386	33.2704	29.327	-1.95169	6.25194	22.3709	2.24751e-06	0.000389606	Cytoplasmic Membrane
GSU1159	intracellular protease, PfpI family, putative	102.155	68.3725	16.7496	24.9509	-2.03145	5.73023	17.3885	3.04661e-05	0.00367616	Cytoplasmic
GSU1160	HYPOTHETICAL PROTEIN	67.3832	45.9972	11.6512	14.0563	-2.14058	5.121	13.3425	0.000259461	0.0245226	Unknown (This protein may have multiple localization sites.)
GSU1639	winged helix-turn-helix transcriptional regulator, Rrf2 family	320.74	234.127	21.799	28.9031	-3.45164	7.24242	72.1125	2.03274e-17	7.04753e-14	Cytoplasmic
GSU1640	cytochrome bd menaquinol oxidase, subunit I	5366.02	3671.14	653.97	377.803	-3.13075	11.2976	22.8096	1.78874e-06	0.000326397	Cytoplasmic Membrane
GSU1641	cytochrome bd menaquinol oxidase, subunit II	3300.38	1954.79	351.235	225.658	-3.18737	10.5098	25.4305	4.58609e-07	9.35292e-05	Cytoplasmic Membrane
GSU1643	response receiver-modulated diguanylate cyclase	110.824	47.1355	22.8612	16.9432	-1.98862	5.6284	13.3863	0.000253468	0.0245226	Cytoplasmic
GSU3122	metal-dependent hydrolase, beta-lactamase superfamily	95.722	71.2127	6.0462	20.632	-2.6445	5.59789	18.5451	1.65928e-05	0.00213064	Unknown
GSU3125	mannitol dehydrogenase	273.052	168.964	14.9521	44.0478	-2.9047	6.96904	32.155	1.42353e-08	4.93539e-06	Cytoplasmic
GSU3126	metal-dependent hydrolase, beta-lactamase superfamily	222.771	149.309	7.48422	36.5557	-3.07796	6.70126	25.0382	5.62063e-07	0.00010826	Cytoplasmic
GSU3245	DNA polymerase II, putative	989.263	659.528	125.941	129.829	-2.68847	8.89533	26.9733	2.06287e-07	5.50152e-05	Cytoplasmic
GSU3246	peroxiredoxin, typical 2-Cys subfamily	1666.96	1088.53	238.204	207.638	-2.6277	9.64451	21.7575	3.0938e-06	0.000510772	Cytoplasmic

## Sheet: log2FC > +1 (UPREGULATED)
gene_code	gene_description	WT2_S1_L004_R1_001_1	WT3_S3_L004_R1_001_2	CO1_r_S2_L004_R1_001_1	CO2_S4_L004_R1_001_2	logFC	logCPM	LR	PValue	FDR	LOCATION
GSU0356	sensor histidine kinase, DUF3365-containing, heme-binding	82.9171	89.1975	250.607	165.824	1.27463	7.20122	11.7035	0.000623831	0.0480627	Cytoplasmic Membrane
GSU0468	HYPOTHETICAL PROTEIN	12.8667	22.0826	105.743	66.0431	2.29695	5.6922	20.1312	7.2307e-06	0.00108995	Cytoplasmic Membrane
GSU0593	cytochrome b, putative	3.50684	7.59935	125.516	18.7418	3.69844	5.28002	19.7076	9.02428e-06	0.00130363	Cytoplasmic Membrane
GSU0594	CYTOCHROME C-7 heme-binding sites	25.6963	38.8857	703.369	123.849	3.67893	7.80067	30.129	4.04237e-08	1.16791e-05	Cytoplasmic Membrane
GSU0763	helicase, putative	65.7162	63.5158	151.253	304.566	1.81854	7.19266	19.3769	1.07295e-05	0.00143073	Cytoplasmic
GSU0919	HYPOTHETICAL PROTEIN	115.479	110.196	2680.8	199.011	3.67363	9.60063	16.2465	5.56127e-05	0.00642698	Unknown
GSU0959	HYPOTHETICAL PROTEIN	38.1801	25.2697	72.7832	120.321	1.6058	6.00366	11.4619	0.000710381	0.0535411	Unknown
GSU1079	PEP motif-containing protein, putative exosortase substrate	86.1152	58.3123	213.725	147.46	1.32236	6.98213	11.7395	0.000611878	0.0480627	Cytoplasmic Membrane
GSU1385	CRISPR processing complex protein CasA	36.2785	40.3058	83.1761	141.858	1.55506	6.23705	12.8958	0.000329325	0.0278481	Unknown
GSU1387	CRISPR processing complex protein CasC	34.9943	29.5301	74.9239	133.266	1.69006	6.09176	13.6317	0.000222393	0.0226775	Unknown
GSU1538	cytochrome c	364.823	253.5	1614.48	1214.44	2.19382	9.75126	15.1978	9.68171e-05	0.0108279	Periplasmic
GSU1994	PEP motif-containing protein, putative exosortase substrate	131.766	65.7165	708.86	1332.04	3.36942	9.1283	30.9126	2.69918e-08	8.50733e-06	Cytoplasmic Membrane
GSU2129	HYPOTHETICAL PROTEIN	12.5826	9.95179	97.066	78.6789	2.96317	5.63198	34.9434	3.39428e-09	1.471e-06	Unknown
GSU2131	HYPOTHETICAL PROTEIN	17.5342	12.3476	121.774	126.129	3.05246	6.11826	45.5039	1.52335e-11	1.05629e-08	Unknown
GSU2133	lipoprotein, putative	15.719	11.6104	137.657	91.5209	3.06786	6.00329	40.0041	2.53429e-10	1.46439e-07	Unknown
GSU2134	nitrogen regulatory protein P-II, putativ	19.4235	17.3885	156.956	124.227	2.93316	6.31323	49.2107	2.29893e-12	2.65679e-09	Cytoplasmic Membrane
GSU2135	efflux pump, RND family, inner membrane protein	117.566	139.249	710.576	712.715	2.47041	8.71441	25.8646	3.66215e-07	8.46444e-05	Cytoplasmic Membrane
GSU2136	efflux pump, RND family, membrane fusion protein	36.6366	57.9654	79.6464	238.179	1.74831	6.68836	12.1326	0.00049547	0.0399487	Cytoplasmic Membrane
GSU2513	lipoprotein cytochrome c, 1 heme-binding site	122.702	110.781	546.838	292.537	1.84596	8.06735	17.3709	3.07496e-05	0.00367616	Unknown
GSU2772	transposase of ISGsu3, IS5 family	69.0502	50.6045	133.899	195.849	1.46257	6.81217	14.8229	0.000118091	0.0127944	Unknown
GSU2773	HYPOTHETICAL PROTEIN	25.19	14.0713	71.2144	190.603	2.73751	6.23448	25.4835	4.46175e-07	9.35292e-05	Unknown
GSU2812	glutaredoxin family protein	67.3462	58.9085	222.484	120.103	1.44004	6.87321	13.2763	0.00026878	0.0245226	Unknown
GSU3364	hydrogen-dependent growth transcriptional repressor	58.7767	43.8074	100.71	187.384	1.48983	6.6102	12.7733	0.000351609	0.0290245	Unknown
GSU3410	HYPOTHETICAL PROTEIN	4.4206	12.1308	160.306	24.5614	3.48086	5.65446	19.3824	1.0699e-05	0.00143073	Unknown
GSU3489	HYPOTHETICAL PROTEIN	9.44625	13.3558	190.308	42.4669	3.35132	5.99795	26.5078	2.62478e-07	6.50007e-05	Cytoplasmic Membrane
GSU3502	HYPOTHETICAL PROTEIN	11.6442	6.78629	63.5832	166.637	3.64296	5.95856	38.5726	5.27547e-10	2.61286e-07	Cytoplasmic Membrane
GSU3503	HYPOTHETICAL PROTEIN	12.2739	8.55333	76.509	216.275	3.81335	6.2933	47.7776	4.7742e-12	4.13804e-09	Cytoplasmic
GSU3520	HYPOTHETICAL PROTEIN	10.3106	9.72413	160.829	12.3952	3.11176	5.59478	13.325	0.000261885	0.0245226	Cytoplasmic Membrane
GSU3559	HYPOTHETICAL PROTEIN	50.664	47.6341	653.137	450.834	3.48935	8.23164	56.2847	6.27016e-14	1.08693e-10	Unknown
GSU3576	Lipoprotein, putative	16.9785	12.7595	48.2225	75.8378	2.0607	5.26578	13.0944	0.000296182	0.0256715	Unknown

## Sheet: TABLE_ALL
UPREGULATED GENES
gene_code	gene_description	logFC	LOCATION
GSU3503	HYPOTHETICAL PROTEIN	3.81335	Cytoplasmic
GSU0593	cytochrome b, putative	3.69844	Cytoplasmic Membrane
GSU0594	CYTOCHROME C-7 heme-binding sites	3.67893	Cytoplasmic Membrane
GSU0919	HYPOTHETICAL PROTEIN	3.67363	Unknown
GSU3502	HYPOTHETICAL PROTEIN	3.64296	Cytoplasmic Membrane
GSU3559	HYPOTHETICAL PROTEIN	3.48935	Unknown
GSU3410	HYPOTHETICAL PROTEIN	3.48086	Unknown
GSU1994	PEP motif-containing protein, putative exosortase substrate	3.36942	Cytoplasmic Membrane
GSU3489	HYPOTHETICAL PROTEIN	3.35132	Cytoplasmic Membrane
GSU3520	HYPOTHETICAL PROTEIN	3.11176	Cytoplasmic Membrane
GSU2133	lipoprotein, putative	3.06786	Unknown
GSU2131	HYPOTHETICAL PROTEIN	3.05246	Unknown
GSU2129	HYPOTHETICAL PROTEIN	2.96317	Unknown
GSU2134	nitrogen regulatory protein P-II, putativ	2.93316	Cytoplasmic Membrane
GSU2773	HYPOTHETICAL PROTEIN	2.73751	Unknown
GSU2135	efflux pump, RND family, inner membrane protein	2.47041	Cytoplasmic Membrane
GSU0468	HYPOTHETICAL PROTEIN	2.29695	Cytoplasmic Membrane
GSU1538	cytochrome c	2.19382	Periplasmic
GSU3576	Lipoprotein, putative	2.0607	Unknown
GSU2513	lipoprotein cytochrome c, 1 heme-binding site	1.84596	Unknown
GSU0763	helicase, putative	1.81854	Cytoplasmic
GSU2136	efflux pump, RND family, membrane fusion protein	1.74831	Cytoplasmic Membrane
GSU1387	CRISPR processing complex protein CasC	1.69006	Unknown
GSU0959	HYPOTHETICAL PROTEIN	1.6058	Unknown
GSU1385	CRISPR processing complex protein CasA	1.55506	Unknown
GSU3364	hydrogen-dependent growth transcriptional repressor	1.48983	Unknown
GSU2772	transposase of ISGsu3, IS5 family	1.46257	Unknown
GSU2812	glutaredoxin family protein	1.44004	Unknown
GSU1079	PEP motif-containing protein, putative exosortase substrate	1.32236	Cytoplasmic Membrane
GSU0356	sensor histidine kinase, DUF3365-containing, heme-binding	1.27463	Cytoplasmic Membrane
DOWNREGULATED GENES
GSU0208	HYPOTHETICAL PROTEIN	-2.97288	Cytoplasmic Membrane
GSU0781	twin-arginine translocation pathway protein, TatA/TatE family	-1.95169	Cytoplasmic Membrane
GSU1643	response receiver-modulated diguanylate cyclase	-1.98862	Cytoplasmic
GSU0779	periplasmically oriented, membrane-bound formate dehydrogenase, b-type cytochrome subunit, putative	-2.01919	Cytoplasmic Membrane
GSU1159	intracellular protease, PfpI family, putative	-2.03145	Cytoplasmic
GSU1160	HYPOTHETICAL PROTEIN	-2.14058	Unknown (This protein may have multiple localization sites)
GSU0778	periplasmically oriented, membrane-bound formate dehydrogenase, iron-sulfur cluster-binding subunit	-2.22572	Cytoplasmic Membrane
GSU3246	peroxiredoxin, typical 2-Cys subfamily	-2.6277	Cytoplasmic
GSU3122	metal-dependent hydrolase, beta-lactamase superfamily	-2.6445	Unknown
GSU3245	DNA polymerase II, putative	-2.68847	Cytoplasmic
GSU3125	mannitol dehydrogenase	-2.9047	Cytoplasmic
GSU3126	metal-dependent hydrolase, beta-lactamase superfamily	-3.07796	Cytoplasmic
GSU1640	cytochrome bd menaquinol oxidase, subunit I	-3.13075	Cytoplasmic Membrane
GSU1641	cytochrome bd menaquinol oxidase, subunit II	-3.18737	Cytoplasmic Membrane
GSU1639	winged helix-turn-helix transcriptional regulator, Rrf2 family	-3.45164	Cytoplasmic
