# Supplementary material for: Cobalt Resistance via Detoxification and Mineralization in the Iron-Reducing Bacterium Geobacter sulfurreducens
Source: Front Microbiol. 2020 Nov 26;11:600463. doi: 10.3389/fmicb.2020.600463 (PMC7726332; doi:10.3389/fmicb.2020.600463)
Supplement: Supplementary file 2 [file Data_Sheet_2.xlsx]

## Sheet: Co vs Fe Heatmap Data
Supplementary file 2:
Genes differentially regulated (log(2) fold change) during growth with Co (this study; Supplementary file 1) or Fe excess.
We used the microarray data of Embree et al (2014) to identify G. sulfurreducens genes expressed
under Fe limitation (Fe sufficient vs excess) that were also differentially expressed during Co intoxication.
The inverse of the fold change was used to calculate the fold change under Fe intoxication (Fe excess vs excess).
Values in red were not significant in Embree et al (2014).
Genes downregulated in a Fur deletion mutant (Embree, 2014) are shown in gray and with an asterisk.
Gene	Fe Sufficient vs Excess (1)	Fe Excess vs Sufficient (2)	Co Excess vs Sufficient (3)
GSU0208	1.03449	-1.03449	-2.97288
GSU0356	-1.16317	1.16317	1.27463
GSU0593	2.63591	-2.63591	3.69844
GSU0594	2.4169	-2.4169	3.67893
GSU0778	2.55462	-2.55462	-2.22572
GSU0779	2.01172	-2.01172	-2.01919
GSU0781	2.85898	-2.85898	-1.95169
GSU0919	6.42831	-6.42831	3.67363
GSU1538	-1.23251	1.23251	2.19382
GSU1639*	-1.43914	1.43914	-3.45164
GSU1994	2.20398	-2.20398	3.36942
GSU2129*	1.14407	-1.14407	2.96317
GSU2131*	1.2423	-1.2423	3.05246
GSU2132*	1.27971	-1.27971	2.99084
GSU2133*	1.27882	-1.27882	3.06786
GSU2134*	1.28819	-1.28819	2.93316
GSU2135*	1.13409	-1.13409	2.47041
GSU2136*	1.1239	-1.1239	1.74831
GSU2137*	1.227	-1.227	1.69092
GSU2513	-1.18157	1.18157	1.84596
GSU2812	-1.32335	1.32335	1.44004
GSU3122	-2.00264	2.00264	-2.6445
GSU3125	-2.59946	2.59946	-2.9047
GSU3126	-2.8867	2.8867	-3.07796
GSU3364	1.52916	-1.52916	1.48983
	(1) From Embree et al (2014)
	(2) Inverse of (1)
	(3) Log(2) fold change in Co-stressed cells (supplementary file 1)
